# Supplementary material for: Histone Demethylase JMJD2B Functions as a Co-Factor of Estrogen Receptor in Breast Cancer Proliferation and Mammary Gland Development
Source: PLoS One. 2011 Mar 18;6(3):e17830. doi: 10.1371/journal.pone.0017830 (PMC3060874; doi:10.1371/journal.pone.0017830)
Supplement: Table S2 — Genes down regulated in JMJD2B depleted cells. (XLS) [file pone.0017830.s009.xls]

## Sheet: 2Bdown_2_005
Suppl Table S2
Column #	Column ID	gene_assignment	Gene Symbol	RefSeq	p-value(group)	p-value(CE vs. CB)	Ratio(CE vs. CB)	Fold-Change(CE vs. CB)	Fold-Change(CE vs. CB) (Description)	p-value(CE vs. KE)	Ratio(CE vs. KE)	Fold-Change(CE vs. KE)	Fold-Change(CE vs. KE) (Description)	F(group)	SS(group)	SS(Error)	F(Error)
627	7893123	---		---	0.00196955	0.00252519	0.416161	-2.40292	CE down vs CB	0.000312058	0.294523	-3.39532	CE down vs KE	12.8978	4.961	1.0257	1
5419	7898080	NM_015866 // PRDM2 /// NM_001007257 // PRDM2 /// ENST00000407521 // PRDM2 /// EN	PRDM2	NM_015866	0.000563996	0.241125	1.21538	1.21538	CE up vs CB	0.00178144	0.493128	-2.02787	CE down vs KE	18.7235	4.16273	0.592871	1
7252	7900133	NM_001162530 // C1orf113 /// NM_024676 // C1orf113 /// ENST00000373139 // C1orf1	C1orf113	NM_001162530	0.000453752	0.0452619	0.750535	-1.33238	CE down vs CB	0.000125329	0.433967	-2.30432	CE down vs KE	19.9356	2.73805	0.366254	1
7708	7900645	NM_152498 // WDR65 /// ENST00000296394 // WDR65 /// AK056562 // WDR65	WDR65	NM_152498	0.00125418	0.884852	0.963021	-1.0384	CE down vs CB	0.0010025	0.280819	-3.56101	CE down vs KE	14.7943	8.80144	1.58645	1
10131	7903324	NM_001130841 // RTCD1 /// NM_003729 // RTCD1 /// ENST00000370128 // RTCD1 /// EN	RTCD1	NM_001130841	0.00166245	0.109385	1.40209	1.40209	CE up vs CB	0.0028728	0.45206	-2.2121	CE down vs KE	13.5853	4.48062	0.879506	1
10685	7903937	NR_003928 // RP11-165H20.1	RP11-165H20.1	NR_003928	0.00032716	0.264485	0.879687	-1.13677	CE down vs CB	0.000120189	0.476696	-2.09777	CE down vs KE	21.8869	2.33947	0.285037	1
10889	7904163	NM_020190 // OLFML3 /// ENST00000320334 // OLFML3 /// AY358954 // OLFML3 /// ENS	OLFML3	NM_020190	1.46432e-06	0.193617	1.28874	1.28874	CE up vs CB	2.8477e-06	0.126648	-7.89591	CE down vs KE	93.0772	27.8525	0.797976	1
11858	7905430	NM_020127 // TUFT1 /// ENST00000368849 // TUFT1 /// AF254260 // TUFT1	TUFT1	NM_020127	6.99371e-06	0.00899043	0.765882	-1.30568	CE down vs CB	1.31997e-05	0.480286	-2.08209	CE down vs KE	62.0097	3.51761	0.151271	1
11959	7905560	NM_001010857 // LELP1 /// ENST00000368747 // LELP1	LELP1	NM_001010857	0.000249225	0.00103864	0.388892	-2.57141	CE down vs CB	0.000456081	0.341731	-2.92628	CE down vs KE	23.636	7.8645	0.887291	1
14890	7908805	NM_004433 // ELF3 /// NM_001114309 // ELF3 /// ENST00000359651 // ELF3 /// ENST0	ELF3	NM_004433	2.79735e-05	0.000166554	0.560394	-1.78446	CE down vs CB	4.67763e-05	0.499785	-2.00086	CE down vs KE	42.9851	3.08456	0.191357	1
14995	7908922	NM_006763 // BTG2 /// ENST00000290551 // BTG2 /// U72649 // BTG2	BTG2	NM_006763	9.336e-07	1.41217e-06	0.393063	-2.54412	CE down vs CB	8.88205e-06	0.480798	-2.07987	CE down vs KE	104.513	5.31371	0.13558	1
15795	7909795	NM_001135599 // TGFB2 /// NM_003238 // TGFB2 /// ENST00000366930 // TGFB2 /// EN	TGFB2	NM_001135599	0.000325294	0.0870418	0.812001	-1.23153	CE down vs CB	0.000185785	0.49879	-2.00485	CE down vs KE	21.9224	2.34278	0.284978	1
16729	7910841	NM_001035 // RYR2 /// ENST00000366574 // RYR2 /// ENST00000355794 // RYR2 /// EN	RYR2	NM_001035	0.00096075	0.682056	1.0554	1.0554	CE up vs CB	0.00058544	0.498746	-2.00503	CE down vs KE	16.0187	2.41522	0.402068	1
16991	7911135	NM_018012 // KIF26B /// ENST00000407071 // KIF26B /// AY923834 // KIF26B /// ENS	KIF26B	NM_018012	0.000536574	0.828161	0.973633	-1.02708	CE down vs CB	0.000173259	0.456693	-2.18965	CE down vs KE	18.9955	2.52538	0.354524	1
17331	7911554	NM_030937 // CCNL2 /// NM_001039577 // CCNL2 /// NM_001144867 // CCNL2 /// NM_00	CCNL2	NM_030937	0.000310615	0.0400235	1.37189	1.37189	CE up vs CB	0.000637487	0.497214	-2.01121	CE down vs KE	22.2114	3.46884	0.416464	1
18524	7912893	NM_017459 // MFAP2 /// NM_002403 // MFAP2 /// NM_001135247 // MFAP2 /// NM_00113	MFAP2	NM_017459	8.30786e-05	0.164048	0.850561	-1.17569	CE down vs CB	0.000103306	0.472962	-2.11434	CE down vs KE	32.041	3.34965	0.27878	1
19069	7913475	NM_005529 // HSPG2 /// ENST00000374695 // HSPG2 /// M85289 // HSPG2 /// ENST0000	HSPG2	NM_005529	0.000857198	0.0758623	1.51695	1.51695	CE up vs CB	0.00337409	0.431318	-2.31848	CE down vs KE	16.5679	6.4848	1.04375	1
19255	7913675	NM_000403 // GALE /// NM_001008216 // GALE /// NM_001127621 // GALE /// ENST0000	GALE	NM_000403	0.00189676	0.602266	1.08597	1.08597	CE up vs CB	0.00156773	0.490382	-2.03923	CE down vs KE	13.0481	2.82478	0.577308	1
19666	7914133	NM_002038 // IFI6 /// NM_022872 // IFI6 /// NM_022873 // IFI6 /// ENST0000036115	IFI6	NM_002038	0.000446907	0.996221	1.00064	1.00064	CE up vs CB	0.000475046	0.475097	-2.10483	CE down vs KE	20.0227	3.24073	0.431606	1
20386	7914930	NM_145047 // OSCP1 /// ENST00000356637 // OSCP1 /// ENST00000433045 // OSCP1 ///	OSCP1	NM_145047	2.75799e-05	0.00777668	0.700943	-1.42665	CE down vs CB	2.20314e-05	0.412378	-2.42496	CE down vs KE	43.1481	4.10398	0.253637	1
21256	7915901	NR_002788 // CYP4Z2P /// AY696295 // CYP4Z2P	CYP4Z2P	NR_002788	0.00106874	0.00415225	0.381735	-2.61962	CE down vs CB	0.000887272	0.287028	-3.48398	CE down vs KE	15.5195	8.57823	1.47396	1
21808	7916509	NM_001004303 // C1orf168 /// ENST00000343433 // C1orf168 /// AK093468 // C1orf16	C1orf168	NM_001004303	7.67649e-05	0.218299	1.35036	1.35036	CE up vs CB	0.012816	0.488189	-2.04839	CE down vs KE	32.7394	15.4999	1.26249	1
22133	7916877	NM_024911 // GPR177 /// NM_001002292 // GPR177 /// ENST00000262348 // GPR177 ///	GPR177	NM_024911	0.000167746	0.726481	0.938882	-1.0651	CE down vs CB	0.000188301	0.322662	-3.09921	CE down vs KE	26.403	7.49134	0.756616	1
23255	7918120	NM_001854 // COL11A1 /// NM_080629 // COL11A1 /// NM_080630 // COL11A1 /// ENST0	COL11A1	NM_001854	0.00143633	0.958542	0.990634	-1.00945	CE down vs CB	0.000467725	0.369478	-2.70652	CE down vs KE	14.2019	4.09461	0.768837	1
26421	7921774	NM_030916 // PVRL4	PVRL4	NM_030916	9.7581e-06	0.00353248	0.696799	-1.43514	CE down vs CB	1.95546e-05	0.453382	-2.20564	CE down vs KE	56.8199	4.17164	0.195783	1
26719	7922103	NR_026550 // BRP44	BRP44	NR_026550	0.000919975	0.0103501	2.05752	2.05752	CE up vs CB	0.00666536	0.455475	-2.19551	CE down vs KE	16.2257	7.12472	1.17094	1
27038	7922477	NM_001162893 // KIAA0040 /// NM_014656 // KIAA0040 /// NM_001162894 // KIAA0040	KIAA0040	NM_001162893	2.74092e-06	0.245553	1.10138	1.10138	CE up vs CB	6.4783e-06	0.449794	-2.22324	CE down vs KE	79.1487	4.40248	0.148328	1
28089	7923640	NM_014935 // PLEKHA6 /// ENST00000272203 // PLEKHA6 /// BC152475 // PLEKHA6 ///	PLEKHA6	NM_014935	0.000267432	0.00218878	0.536694	-1.86326	CE down vs CB	0.000314225	0.429139	-2.33025	CE down vs KE	23.1713	4.2775	0.492277	1
28442	7924030	NM_000228 // LAMB3 /// NM_001017402 // LAMB3 /// NM_001127641 // LAMB3 /// ENST0	LAMB3	NM_000228	0.00177958	0.848568	1.03598	1.03598	CE up vs CB	0.0022043	0.452265	-2.21109	CE down vs KE	13.3057	4.00274	0.802212	1
28471	7924061	NM_006147 // IRF6 /// ENST00000367021 // IRF6 /// BC014852 // IRF6 /// ENST00000	IRF6	NM_006147	1.86263e-05	0.000101583	0.493785	-2.02517	CE down vs CB	0.000106489	0.496129	-2.01561	CE down vs KE	47.9008	4.42663	0.246433	1
29587	7925299	NM_000081 // LYST /// ENST00000389794 // LYST /// ENST00000389793 // LYST /// U6	LYST	NM_000081	0.00162821	0.522281	0.907829	-1.10153	CE down vs CB	0.00072717	0.464782	-2.15155	CE down vs KE	13.6717	2.67469	0.5217	1
30671	7926519	NM_000724 // CACNB2 /// NM_201596 // CACNB2 /// NM_201590 // CACNB2 /// NM_20159	CACNB2	NM_000724	1.38134e-05	0.188937	0.758472	-1.31844	CE down vs CB	1.03627e-05	0.153459	-6.51638	CE down vs KE	51.8464	17.998	0.925708	1
32830	7928955	NM_004670 // PAPSS2 /// NM_001015880 // PAPSS2 /// ENST00000361175 // PAPSS2 ///	PAPSS2	NM_004670	7.3635e-08	0.00478738	1.23738	1.23738	CE up vs CB	2.80468e-07	0.422489	-2.36692	CE down vs KE	199.821	5.68949	0.075928	1
32915	7929050	NM_001547 // IFIT2 /// ENST00000371826 // IFIT2 /// BC032839 // IFIT2	IFIT2	NM_001547	0.000487201	0.493825	0.897767	-1.11387	CE down vs CB	0.000744345	0.451772	-2.21351	CE down vs KE	19.5319	4.13974	0.565192	1
32923	7929059	NM_001549 // IFIT3 /// NM_001031683 // IFIT3 /// ENST00000371818 // IFIT3 /// EN	IFIT3	NM_001549	9.27565e-06	0.157229	0.857494	-1.16619	CE down vs CB	1.62827e-05	0.40563	-2.4653	CE down vs KE	57.5823	5.23385	0.242382	1
32930	7929068	NM_001548 // IFIT1 /// ENST00000371804 // IFIT1 /// BC007091 // IFIT1	IFIT1	NM_001548	1.379e-06	0.386438	0.921393	-1.08531	CE down vs CB	3.19101e-06	0.361382	-2.76715	CE down vs KE	94.5292	7.07218	0.199506	1
33034	7929182	NM_025235 // TNKS2 /// ENST00000371627 // TNKS2 /// AF438201 // TNKS2	TNKS2	NM_025235	0.000509953	0.190177	0.852081	-1.1736	CE down vs CB	0.000188731	0.483598	-2.06783	CE down vs KE	19.2767	2.25767	0.312319	1
33339	7929514	NM_001776 // ENTPD1 /// NM_001098175 // ENTPD1 /// ENST00000371205 // ENTPD1 ///	ENTPD1	NM_001776	0.000473487	0.143933	0.725925	-1.37755	CE down vs CB	0.00101004	0.369612	-2.70554	CE down vs KE	19.6931	7.21246	0.976649	1
33384	7929567	NM_014803 // ZNF518A /// ENST00000424593 // ZNF518A /// ENST00000316045 // ZNF51	ZNF518A	NM_014803	0.000532615	0.272453	0.860724	-1.16181	CE down vs CB	0.000306452	0.463136	-2.15919	CE down vs KE	19.0362	2.88763	0.40451	1
34947	7931291	NM_145235 // FANK1 /// ENST00000368695 // FANK1 /// ENST00000368693 // FANK1 ///	FANK1	NM_145235	2.52346e-05	0.723653	0.960127	-1.04153	CE down vs CB	3.31499e-05	0.397223	-2.51748	CE down vs KE	44.1837	5.10692	0.308223	1
35376	7931761	NM_004508 // IDI1 /// ENST00000381344 // IDI1	IDI1	NM_004508	0.00172731	0.00366061	0.571992	-1.74828	CE down vs CB	0.000327444	0.438184	-2.28215	CE down vs KE	13.4275	2.38728	0.474107	1
35943	7932385	NM_001081 // CUBN /// ENST00000377833 // CUBN /// ENST00000433666 // CUBN /// EN	CUBN	NM_001081	0.00149205	0.064004	0.591513	-1.69058	CE down vs CB	0.00222052	0.339223	-2.94792	CE down vs KE	14.0392	7.85949	1.49287	1
36226	7932702	NM_139312 // YME1L1 /// NM_014263 // YME1L1 /// ENST00000326799 // YME1L1 /// EN	YME1L1	NM_139312	0.00105483	0.944661	0.988236	-1.0119	CE down vs CB	0.000727556	0.416504	-2.40093	CE down vs KE	15.5802	3.98378	0.681853	1
37151	7933756	NM_194298 // SLC16A9 /// ENST00000395347 // SLC16A9 /// ENST00000395348 // SLC16	SLC16A9	NM_194298	1.36305e-06	0.440405	0.917905	-1.08944	CE down vs CB	2.31143e-06	0.285408	-3.50375	CE down vs KE	94.8131	9.88849	0.278119	1
37189	7933797	NM_001149 // ANK3 /// ENST00000355288 // ANK3 /// AK292927 // ANK3 /// uc001jkw.	ANK3	NM_001149	0.000477168	0.454283	0.795115	-1.25768	CE down vs CB	0.000585882	0.202247	-4.94445	CE down vs KE	19.6493	15.6417	2.12279	1
38277	7935014	NM_014912 // CPEB3 /// ENST00000265997 // CPEB3 /// ENST00000412050 // CPEB3 ///	CPEB3	NM_014912	8.2729e-05	0.0971661	0.841508	-1.18834	CE down vs CB	6.39118e-05	0.498127	-2.00752	CE down vs KE	32.0779	2.53594	0.210815	1
41294	7938360	NM_003390 // WEE1 /// NM_001143976 // WEE1 /// ENST00000299613 // WEE1 /// ENST0	WEE1	NM_003390	6.27041e-06	0.207828	1.09983	1.09983	CE up vs CB	7.87917e-06	0.495903	-2.01652	CE down vs KE	63.8068	2.88186	0.120441	1
41810	7938935	NM_006157 // NELL1 /// NM_201551 // NELL1 /// ENST00000298925 // NELL1 /// ENST0	NELL1	NM_006157	0.00156966	0.651984	1.14249	1.14249	CE up vs CB	0.00534458	0.340746	-2.93474	CE down vs KE	13.8248	10.4726	2.02005	1
42367	7939551	NM_002231 // CD82 /// NM_001024844 // CD82 /// ENST00000227155 // CD82 /// ENST0	CD82	NM_002231	0.00325239	0.032542	0.691467	-1.4462	CE down vs CB	0.000571967	0.455468	-2.19554	CE down vs KE	11.0257	2.10935	0.510163	1
43707	7941093	NM_006244 // PPP2R5B /// ENST00000164133 // PPP2R5B /// BC045619 // PPP2R5B ///	PPP2R5B	NM_006244	0.000328942	0.0769784	0.804716	-1.24267	CE down vs CB	9.77254e-05	0.46537	-2.14883	CE down vs KE	21.8532	2.34694	0.286389	1
44908	7942413	NM_176798 // P2RY6 /// NM_176796 // P2RY6 /// NM_004154 // P2RY6 /// ENST0000034	P2RY6	NM_176798	9.9312e-05	3.14642e-05	0.360563	-2.77344	CE down vs CB	0.000400305	0.492592	-2.03008	CE down vs KE	30.5139	4.24401	0.370893	1
47819	7945686	NR_002196 // H19 /// BC063626 // H19	H19	NR_002196	6.12515e-07	0.864814	1.01919	1.01919	CE up vs CB	4.69005e-07	0.205784	-4.85946	CE down vs KE	116.453	12.7463	0.291879	1
47886	7945760	NM_014555 // TRPM5 /// ENST00000155858 // TRPM5 /// BC093787 // TRPM5 /// ENST00	TRPM5	NM_014555	0.00256237	0.11054	1.78138	1.78138	CE up vs CB	0.010105	0.340421	-2.93754	CE down vs KE	11.8866	11.5305	2.58678	1
49248	7947314	ENST00000342355 // DCDC1 /// AK128035 // DCDC5 /// ENST00000437348 // DCDC5 ///	DCDC1	ENST00000342355	0.00169043	0.000338433	0.213085	-4.69297	CE down vs CB	0.00703889	0.393556	-2.54093	CE down vs KE	13.5163	8.52086	1.6811	1
49405	7947487	NM_198381 // ELF5 /// NM_001422 // ELF5 /// ENST00000312319 // ELF5 /// ENST0000	ELF5	NM_198381	4.67587e-05	1.51593e-05	0.239756	-4.1709	CE down vs CB	0.00106918	0.462936	-2.16013	CE down vs KE	37.4486	8.36318	0.595531	1
52545	7951021	AK128061 // TAF1D	TAF1D	AK128061	0.00150134	0.194938	0.848419	-1.17866	CE down vs CB	0.000289717	0.492232	-2.03156	CE down vs KE	14.0128	1.77252	0.337314	1
53994	7952669	NM_001142685 // RICS /// ENST00000310343 // RICS /// ENST00000457677 // RICS ///	RICS	NM_001142685	0.00320124	0.285407	1.30406	1.30406	CE up vs CB	0.00312768	0.380309	-2.62944	CE down vs KE	11.0814	5.58217	1.34331	1
55339	7954172	NM_030667 // PTPRO /// NM_002848 // PTPRO /// NM_030669 // PTPRO /// NM_030668 /	PTPRO	NM_030667	0.00126382	0.263146	0.8252	-1.21183	CE down vs CB	0.0024452	0.499381	-2.00248	CE down vs KE	14.7603	3.52271	0.636429	1
58656	7957875	NM_178826 // ANO4 /// ENST00000392979 // ANO4 /// AK316105 // ANO4 /// ENST00000	ANO4	NM_178826	0.000625887	0.218253	0.805467	-1.24152	CE down vs CB	0.000327878	0.379296	-2.63646	CE down vs KE	18.1661	4.46017	0.654723	1
58990	7958239	NM_015275 // KIAA1033 /// ENST00000332180 // KIAA1033 /// BC104992 // KIAA1033 /	KIAA1033	NM_015275	5.53941e-05	0.060931	0.831318	-1.20291	CE down vs CB	2.31429e-05	0.477028	-2.09631	CE down vs KE	35.7727	2.40782	0.17949	1
59351	7958628	NM_014055 // IFT81 /// NM_031473 // IFT81 /// NM_001143779 // IFT81 /// ENST0000	IFT81	NM_014055	7.24722e-05	0.000379299	0.536213	-1.86493	CE down vs CB	6.98639e-05	0.450697	-2.21879	CE down vs KE	33.2565	3.5255	0.282691	1
59440	7958722	NM_152591 // CCDC63 /// ENST00000308208 // CCDC63 /// BC044815 // CCDC63	CCDC63	NM_152591	0.002072	0.0921468	1.48767	1.48767	CE up vs CB	0.00381272	0.433466	-2.30699	CE down vs KE	12.6978	5.12905	1.07715	1
59590	7958887	NM_016816 // OAS1 /// NM_002534 // OAS1 /// NM_001032409 // OAS1 /// ENST0000045	OAS1	NM_016816	2.68677e-05	0.0331798	0.792428	-1.26194	CE down vs CB	4.14543e-05	0.482029	-2.07456	CE down vs KE	43.4506	3.33774	0.204845	1
61200	7960657	NM_016162 // ING4 /// NM_001127583 // ING4 /// NM_001127584 // ING4 /// NM_00112	ING4	NM_016162	0.00025701	0.0278744	0.751776	-1.33018	CE down vs CB	0.000160675	0.492757	-2.0294	CE down vs KE	23.4323	2.48528	0.282832	1
62007	7961584	NM_018640 // LMO3 /// NM_001001395 // LMO3 /// ENST00000354662 // LMO3 /// ENST0	LMO3	NM_018640	3.05855e-05	0.000993962	0.404959	-2.46938	CE down vs CB	0.000143782	0.29798	-3.35593	CE down vs KE	41.9714	12.6153	0.801515	1
63054	7962733	NM_001844 // COL2A1 /// NM_033150 // COL2A1 /// ENST00000337299 // COL2A1 /// EN	COL2A1	NM_001844	0.000196249	0.0452207	0.668321	-1.49629	CE down vs CB	0.00121214	0.435614	-2.29561	CE down vs KE	25.2733	6.84189	0.721909	1
63875	7963640	NM_001042728 // RARG /// ENST00000338561 // RARG	RARG	NM_001042728	0.00123609	0.00796139	0.359856	-2.77889	CE down vs CB	0.00134072	0.246553	-4.05591	CE down vs KE	14.859	11.7999	2.11767	1
64420	7964233	NM_013449 // BAZ2A /// ENST00000379441 // BAZ2A /// ENST00000179765 // BAZ2A	BAZ2A	NM_013449	0.000940445	0.577432	1.08731	1.08731	CE up vs CB	0.000566708	0.451874	-2.21301	CE down vs KE	16.1204	3.13751	0.519014	1
64543	7964370	NM_003153 // STAT6 /// ENST00000300134 // STAT6 /// BC075852 // STAT6 /// ENST00	STAT6	NM_003153	0.00102217	0.000238464	0.243879	-4.10039	CE down vs CB	0.00336437	0.396489	-2.52214	CE down vs KE	15.7267	7.4423	1.26194	1
65626	7965580	NM_021229 // NTN4 /// ENST00000343702 // NTN4 /// AF278532 // NTN4 /// ENST00000	NTN4	NM_021229	2.12694e-06	0.343713	0.915958	-1.09175	CE down vs CB	5.42079e-06	0.396096	-2.52464	CE down vs KE	84.522	6.02387	0.190053	1
65798	7965771	NM_145913 // SLC5A8 /// ENST00000299233 // SLC5A8 /// AF536216 // SLC5A8	SLC5A8	NM_145913	0.000250214	0.0319528	1.43665	1.43665	CE up vs CB	0.000786034	0.481089	-2.07862	CE down vs KE	23.6097	4.31654	0.487544	1
67021	7967121	NM_003733 // OASL /// ENST00000257570 // OASL /// BC117408 // OASL	OASL	NM_003733	0.00234938	0.0106181	0.596467	-1.67654	CE down vs CB	0.000757461	0.439952	-2.27297	CE down vs KE	12.2129	2.77925	0.606848	1
67149	7967260	NM_002956 // CLIP1 /// NM_198240 // CLIP1 /// ENST00000358808 // CLIP1 /// ENST0	CLIP1	NM_002956	0.000330585	0.0105247	0.686854	-1.45591	CE down vs CB	0.00025608	0.495282	-2.01905	CE down vs KE	21.8223	2.61493	0.319542	1
68624	7968888	NM_001128303 // C13orf31 /// NM_153218 // C13orf31 /// ENST00000441843 // C13orf	C13orf31	NM_001128303	3.6756e-06	0.127555	1.15415	1.15415	CE up vs CB	8.39148e-06	0.429717	-2.32711	CE down vs KE	73.3425	4.88557	0.177635	1
69033	7969354	NM_001146070 // TDRD3 /// NM_030794 // TDRD3 /// NM_001146071 // TDRD3 /// ENST0	TDRD3	NM_001146070	0.0033806	0.00719822	0.616485	-1.6221	CE down vs CB	0.000637412	0.481259	-2.07788	CE down vs KE	10.8909	1.86329	0.456231	1
69958	7970382	NR_003366 // ANKRD20B /// XM_001714242 // LOC728897	ANKRD20B	NR_003366	0.0016313	0.359984	0.868206	-1.1518	CE down vs CB	0.00101899	0.481165	-2.07829	CE down vs KE	13.6638	2.71105	0.529098	1
70778	7971317	NM_017993 // ENOX1 /// NM_001127615 // ENOX1 /// ENST00000261488 // ENOX1 /// EN	ENOX1	NM_017993	0.00264233	0.712462	1.06335	1.06335	CE up vs CB	0.00114279	0.452231	-2.21126	CE down vs KE	11.7728	2.85167	0.645933	1
71178	7971773	NM_199289 // NEK5 /// ENST00000355568 // NEK5 /// BC063885 // NEK5	NEK5	NM_199289	0.000981967	0.000999901	0.364937	-2.7402	CE down vs CB	0.000555139	0.331102	-3.02022	CE down vs KE	15.9152	5.95967	0.998569	1
71205	7971802	NR_002816 // THSD1P	THSD1P	NR_002816	0.00298776	0.0585924	0.76002	-1.31575	CE down vs CB	0.000417916	0.48742	-2.05162	CE down vs KE	11.3263	1.6439	0.387041	1
72219	7972948	NM_007368 // RASA3 /// ENST00000334062 // RASA3 /// BC038456 // RASA3 /// ENST00	RASA3	NM_007368	0.000766151	0.00201267	0.337082	-2.96664	CE down vs CB	0.000499575	0.256961	-3.89164	CE down vs KE	17.1242	9.38249	1.46109	1
72434	7973208	NM_020366 // RPGRIP1 /// ENST00000400017 // RPGRIP1 /// AF260257 // RPGRIP1 ///	RPGRIP1	NM_020366	0.00227187	0.00921538	0.470336	-2.12614	CE down vs CB	0.00270462	0.388461	-2.57426	CE down vs KE	12.3409	5.65395	1.22173	1
72991	7973819	NM_001128126 // AP4S1	AP4S1	NM_001128126	0.00272644	0.581251	1.09675	1.09675	CE up vs CB	0.00254324	0.499444	-2.00223	CE down vs KE	11.6576	2.81892	0.644825	1
76482	7977737	NM_032846 // RAB2B /// ENST00000397762 // RAB2B /// ENST00000304034 // RAB2B ///	RAB2B	NM_032846	0.00174546	0.378073	0.8719	-1.14692	CE down vs CB	0.000381576	0.423236	-2.36275	CE down vs KE	13.3847	2.70562	0.539048	1
77303	7978643	NM_017917 // PPP2R3C /// ENST00000261475 // PPP2R3C /// AY157304 // PPP2R3C	PPP2R3C	NM_017917	0.000252772	0.152266	0.852058	-1.17363	CE down vs CB	7.26361e-05	0.470537	-2.12523	CE down vs KE	23.5422	2.2578	0.255746	1
77345	7978694	NM_030631 // SLC25A21 /// ENST00000331299 // SLC25A21 /// AJ278148 // SLC25A21	SLC25A21	NM_030631	0.00236221	0.209756	1.45902	1.45902	CE up vs CB	0.0320852	0.487942	-2.04942	CE down vs KE	12.1922	8.76132	1.91627	1
77402	7978761	NM_017658 // KLHL28 /// ENST00000396128 // KLHL28 /// AK289855 // KLHL28 /// ENS	KLHL28	NM_017658	2.30436e-08	0.000838635	0.817803	-1.22279	CE down vs CB	3.20993e-08	0.44939	-2.22524	CE down vs KE	268.151	3.78079	0.0375986	1
79094	7980653	NM_183387 // EML5 /// ENST00000380664 // EML5 /// BC150639 // EML5 /// ENST00000	EML5	NM_183387	0.00301785	0.0210502	0.541126	-1.848	CE down vs CB	0.000967077	0.3372	-2.9656	CE down vs KE	11.2905	4.86494	1.14904	1
79224	7980841	uc001xzp.1 // SMEK1	SMEK1	uc001xzp.1	0.00257857	0.404719	0.867597	-1.15261	CE down vs CB	0.00170388	0.474052	-2.10947	CE down vs KE	11.8632	2.89691	0.651179	1
79682	7981357	NM_014226 // RAGE /// ENST00000361847 // RAGE /// BC053536 // RAGE /// ENST00000	RAGE	NM_014226	5.854e-05	0.0090579	0.672586	-1.4868	CE down vs CB	0.000116952	0.446231	-2.24099	CE down vs KE	35.2416	4.43359	0.335481	1
81934	7983947	NM_001040450 // FAM63B /// NM_001040453 // FAM63B /// ENST00000316848 // FAM63B	FAM63B	NM_001040450	0.000838715	0.0150473	0.671183	-1.48991	CE down vs CB	0.000369972	0.467462	-2.13921	CE down vs KE	16.6747	2.61205	0.417727	1
83172	7985329	NM_018689 // KIAA1199 /// ENST00000394685 // KIAA1199 /// ENST00000356249 // KIA	KIAA1199	NM_018689	0.000345751	0.592999	1.10873	1.10873	CE up vs CB	0.000194879	0.301484	-3.31693	CE down vs KE	21.5459	6.93834	0.858736	1
85465	7987865	ENST00000348544 // VPS39	VPS39	ENST00000348544	0.0011672	0.160854	0.759604	-1.31648	CE down vs CB	0.00148599	0.431136	-2.31945	CE down vs KE	15.1165	4.48249	0.790743	1
85833	7988262	NM_032892 // FRMD5 /// ENST00000417257 // FRMD5 /// AK290013 // FRMD5 /// BC0536	FRMD5	NM_032892	0.000331225	0.00772759	0.65076	-1.53666	CE down vs CB	0.000357139	0.487065	-2.05311	CE down vs KE	21.8103	3.02507	0.369864	1
86504	7988984	NM_019600 // KIAA1370 /// ENST00000261844 // KIAA1370 /// BC040548 // KIAA1370	KIAA1370	NM_019600	1.39088e-06	3.01398e-05	0.611379	-1.63565	CE down vs CB	1.31275e-06	0.473475	-2.11204	CE down vs KE	94.3203	3.01624	0.0852765	1
86851	7989371	NM_134261 // RORA /// NM_134260 // RORA /// NM_002943 // RORA /// NM_134262 // R	RORA	NM_134261	0.0013629	0.547939	1.12088	1.12088	CE up vs CB	0.00510956	0.499365	-2.00254	CE down vs KE	14.4288	4.47228	0.826548	1
88823	7991554	NM_178842 // LASS3 /// ENST00000284382 // LASS3 /// BC034970 // LASS3 /// ENST00	LASS3	NM_178842	0.00258893	0.846671	1.06935	1.06935	CE up vs CB	0.00400469	0.261961	-3.81736	CE down vs KE	11.8484	12.5076	2.81504	1
91079	7994063	NM_001039 // SCNN1G /// ENST00000300061 // SCNN1G /// BC059391 // SCNN1G	SCNN1G	NM_001039	0.000311143	0.00849599	2.88361	2.88361	CE up vs CB	0.0493811	0.493073	-2.0281	CE down vs KE	22.2007	19.4163	2.33222	1
91728	7994780	NM_007074 // CORO1A /// ENST00000219150 // CORO1A /// BC110374 // CORO1A	CORO1A	NM_007074	0.000274074	0.0152789	0.74402	-1.34405	CE down vs CB	3.59521e-05	0.453484	-2.20515	CE down vs KE	23.0115	1.99551	0.231248	1
91856	7994917	NM_006662 // SRCAP /// ENST00000262518 // SRCAP /// BC159099 // SRCAP /// ENST00	SRCAP	NM_006662	0.00261242	0.0403935	2.05892	2.05892	CE up vs CB	0.0147554	0.400388	-2.49757	CE down vs KE	11.8149	9.67259	2.18314	1
93714	7996975	NM_138714 // NFAT5 /// NM_138713 // NFAT5 /// NM_006599 // NFAT5 /// NM_173214 /	NFAT5	NM_138714	0.00225968	0.419887	0.871206	-1.14783	CE down vs CB	0.000956989	0.439019	-2.27781	CE down vs KE	12.3615	3.04431	0.656729	1
93803	7997074	NM_145059 // FUK /// ENST00000288078 // FUK /// BC032542 // FUK /// ENST00000378	FUK	NM_145059	0.00184341	0.135071	0.741931	-1.34783	CE down vs CB	0.00120857	0.415506	-2.4067	CE down vs KE	13.1628	3.9764	0.805584	1
96128	7999670	NM_014647 // KIAA0430 /// ENST00000396368 // KIAA0430 /// BC137165 // KIAA0430 /	KIAA0430	NM_014647	0.00334093	0.00562927	0.551056	-1.8147	CE down vs CB	0.000748856	0.43226	-2.31342	CE down vs KE	10.9319	2.58651	0.630937	1
98325	8002120	NM_025082 // CENPT /// ENST00000440851 // CENPT	CENPT	NM_025082	0.00047546	0.258199	0.694988	-1.43887	CE down vs CB	0.000559343	0.191949	-5.20972	CE down vs KE	19.6695	16.4617	2.23177	1
98376	8002175	NM_005072 // SLC12A4 /// NM_001145961 // SLC12A4 /// NM_001145962 // SLC12A4 ///	SLC12A4	NM_005072	2.75099e-05	0.0742263	1.23856	1.23856	CE up vs CB	4.7263e-05	0.438313	-2.28147	CE down vs KE	43.1774	4.39455	0.27141	1
100192	8004193	NM_017523 // XAF1 /// NM_199139 // XAF1 /// ENST00000361842 // XAF1 /// ENST0000	XAF1	NM_017523	0.00190516	0.451117	0.864653	-1.15653	CE down vs CB	0.0046828	0.490622	-2.03823	CE down vs KE	13.0304	4.11325	0.841778	1
100299	8004312	NM_001042 // SLC2A4 /// ENST00000317370 // SLC2A4 /// M20747 // SLC2A4 /// ENST0	SLC2A4	NM_001042	0.00228738	0.508669	1.11579	1.11579	CE up vs CB	0.0013972	0.469297	-2.13085	CE down vs KE	12.3148	2.8936	0.626584	1
101147	8005241	NM_201274 // MPRIP /// ENST00000341712 // MPRIP /// ENST00000395804 // MPRIP ///	MPRIP	NM_201274	0.000357806	0.713621	1.0555	1.0555	CE up vs CB	0.000166905	0.390857	-2.55848	CE down vs KE	21.3368	4.03138	0.50384	1
103334	8007713	NM_213607 // CCDC103 /// ENST00000417826 // CCDC103 /// ENST00000410006 // CCDC1	CCDC103	NM_213607	5.82923e-06	0.81794	0.980807	-1.01957	CE down vs CB	1.47257e-05	0.469354	-2.13059	CE down vs KE	65.0355	4.04239	0.165751	1
107680	8012513	ENST00000379980 // MYH10 /// ENST00000360416 // MYH10 /// U15618 // MYH10 /// AB	MYH10	ENST00000379980	2.51861e-05	0.303713	0.841193	-1.18879	CE down vs CB	7.11845e-05	0.308634	-3.24008	CE down vs KE	44.2064	10.251	0.61837	1
108975	8013969	NM_033389 // SSH2 /// ENST00000269033 // SSH2 /// AB099290 // SSH2 /// ENST00000	SSH2	NM_033389	0.000874124	0.691072	1.05341	1.05341	CE up vs CB	0.000449926	0.486416	-2.05585	CE down vs KE	16.4726	2.45907	0.398086	1
109285	8014321	NM_002985 // CCL5 /// ENST00000366113 // CCL5 /// ENST00000293272 // CCL5 /// M2	CCL5	NM_002985	0.000341605	0.00453303	0.657915	-1.51995	CE down vs CB	6.17105e-05	0.441326	-2.2659	CE down vs KE	21.6199	2.33156	0.287582	1
109517	8014571	NM_007247 // SYNRG /// NM_080550 // SYNRG /// ENST00000346661 // SYNRG /// ENST0	SYNRG	NM_007247	8.54706e-05	0.000507665	0.632525	-1.58096	CE down vs CB	2.2324e-05	0.488155	-2.04853	CE down vs KE	31.7935	1.98906	0.166831	1
109668	8014748	NM_017748 // CCDC49 /// ENST00000225428 // CCDC49 /// BC008833 // CCDC49	CCDC49	NM_017748	9.30132e-05	6.96899e-05	0.542753	-1.84246	CE down vs CB	1.88266e-05	0.480775	-2.07998	CE down vs KE	31.0666	1.93502	0.166096	1
109702	8014786	AY704672 // PLXDC1 /// AK093589 // PLXDC1	PLXDC1	AY704672	0.000307968	0.75721	1.06175	1.06175	CE up vs CB	0.000268927	0.315089	-3.17371	CE down vs KE	22.2653	7.31346	0.875917	1
111750	8017086	NM_198393 // TEX14 /// NM_031272 // TEX14 /// ENST00000389934 // TEX14 /// ENST0	TEX14	NM_198393	0.000637878	0.00820378	2.41551	2.41551	CE up vs CB	0.0189992	0.476881	-2.09696	CE down vs KE	18.0661	10.8078	1.59529	1
112636	8018058	NM_018672 // ABCA5 /// NM_172232 // ABCA5 /// ENST00000320086 // ABCA5 /// ENST0	ABCA5	NM_018672	0.00142799	0.0369822	0.725241	-1.37885	CE down vs CB	0.000215202	0.44079	-2.26866	CE down vs KE	14.227	2.20154	0.412651	1
117576	8023594	NM_005912 // MC4R /// ENST00000299766 // MC4R /// BC101802 // MC4R	MC4R	NM_005912	0.000408986	0.0261256	1.53627	1.53627	CE up vs CB	0.00218339	0.496964	-2.01222	CE down vs KE	20.538	4.7824	0.62095	1
118009	8024088	NM_005224 // ARID3A /// ENST00000263620 // ARID3A /// AY845638 // ARID3A	ARID3A	NM_005224	0.00124521	0.073835	0.498491	-2.00605	CE down vs CB	0.000626476	0.159242	-6.27974	CE down vs KE	14.8262	15.9236	2.86404	1
120281	8026600	NM_001007525 // NWD1 /// ENST00000420818 // NWD1 /// ENST00000339803 // NWD1 ///	NWD1	NM_001007525	0.00341321	0.87894	0.969297	-1.03168	CE down vs CB	0.00145014	0.390069	-2.56365	CE down vs KE	10.8576	3.99915	0.982204	1
120299	8026619	BC110821 // SIN3B	SIN3B	BC110821	0.000186216	0.510152	0.912248	-1.09619	CE down vs CB	6.19922e-05	0.362367	-2.75964	CE down vs KE	25.6462	4.26492	0.443463	1
120653	8027004	NM_004864 // GDF15 /// ENST00000252809 // GDF15 /// AF019770 // GDF15	GDF15	NM_004864	0.000177713	0.347286	0.897991	-1.1136	CE down vs CB	0.000119898	0.473504	-2.11191	CE down vs KE	25.9824	2.82585	0.290028	1
121515	8027978	NM_014727 // MLL4 /// ENST00000420124 // MLL4 /// ENST00000222270 // MLL4 /// EN	MLL4	NM_014727	0.00336762	0.0919309	0.53057	-1.88477	CE down vs CB	0.000497584	0.155468	-6.4322	CE down vs KE	10.9043	11.1965	2.73814	1
122288	8028825	ENST00000344104 // SPTBN4 /// ENST00000392025 // SPTBN4	SPTBN4	ENST00000344104	0.00183985	0.0276227	0.546966	-1.82827	CE down vs CB	0.000847463	0.312819	-3.19674	CE down vs KE	13.1706	6.21987	1.25934	1
122783	8029370	NM_001037813 // ZNF284 /// ENST00000328297 // ZNF284 /// AY458845 // ZNF284	ZNF284	NM_001037813	0.000353305	0.281156	1.20426	1.20426	CE up vs CB	0.00112806	0.451463	-2.21502	CE down vs KE	21.4138	5.1875	0.646	1
122930	8029534	NM_000041 // APOE /// ENST00000252486 // APOE /// BC003557 // APOE /// K00396 //	APOE	NM_000041	0.00084223	0.09042	0.753318	-1.32746	CE down vs CB	0.000396624	0.424753	-2.35431	CE down vs KE	16.6542	3.37778	0.54085	1
126335	8033366	NM_000208 // INSR /// NM_001079817 // INSR /// ENST00000302850 // INSR /// ENST0	INSR	NM_000208	0.000657445	0.488927	0.896474	-1.11548	CE down vs CB	0.000697886	0.447574	-2.23427	CE down vs KE	17.9078	3.80777	0.567018	1
127229	8034343	AK292455 // ZNF625 /// AK096560 // ZNF20 /// ENST00000414892 // ZNF625 /// ENST0	ZNF625	AK292455	0.000201704	0.584813	0.940875	-1.06284	CE down vs CB	0.000186258	0.498125	-2.00753	CE down vs KE	25.0805	2.69257	0.286286	1
128683	8035963	NM_032816 // CCDC123 /// ENST00000305768 // CCDC123 /// BC136328 // CCDC123 ///	CCDC123	NM_032816	0.00177214	0.0948791	0.759982	-1.31582	CE down vs CB	0.00110342	0.487132	-2.05283	CE down vs KE	13.3227	2.62106	0.524629	1
129865	8037303	NM_014400 // LYPD3 /// ENST00000244333 // LYPD3 /// AF082889 // LYPD3 /// ENST00	LYPD3	NM_014400	5.19598e-07	3.1186e-05	0.618863	-1.61587	CE down vs CB	8.81708e-07	0.462288	-2.16316	CE down vs KE	121.466	3.72947	0.0818769	1
129964	8037413	NM_002250 // KCNN4 /// ENST00000262888 // KCNN4 /// ENST00000407385 // KCNN4 ///	KCNN4	NM_002250	3.83158e-07	9.9892e-05	0.621618	-1.6087	CE down vs CB	1.18979e-06	0.42093	-2.37569	CE down vs KE	131.31	5.48195	0.111329	1
130014	8037470	NM_014518 // ZNF229 /// ENST00000291187 // ZNF229 /// BC150612 // ZNF229	ZNF229	NM_014518	0.00074045	0.194526	0.759523	-1.31662	CE down vs CB	0.000293712	0.306529	-3.26233	CE down vs KE	17.2964	6.11359	0.942562	1
131076	8038651	NM_138563 // KLK15 /// NM_138564 // KLK15 /// NM_017509 // KLK15 /// ENST0000032	KLK15	NM_138563	0.000918904	0.0223742	0.685009	-1.45983	CE down vs CB	0.000485709	0.469525	-2.12981	CE down vs KE	16.2313	2.72945	0.448426	1
132595	8040383	NM_145175 // FAM84A /// ENST00000331243 // FAM84A /// ENST00000295092 // FAM84A	FAM84A	NM_145175	0.00309941	0.30457	0.832765	-1.20082	CE down vs CB	0.00182291	0.466454	-2.14383	CE down vs KE	11.1956	2.91834	0.695117	1
133201	8041059	BX647822 // FOSL2 /// ENST00000379619 // FOSL2	FOSL2	BX647822	0.00148945	0.153092	1.3021	1.3021	CE up vs CB	0.00162843	0.458916	-2.17905	CE down vs KE	14.0466	3.6792	0.698472	1
133333	8041200	NM_001127401 // YPEL5 /// ENST00000379520 // YPEL5 /// ENST00000402708 // YPEL5	YPEL5	NM_001127401	0.00142463	0.291914	0.818059	-1.22241	CE down vs CB	0.00341266	0.481563	-2.07657	CE down vs KE	14.2371	4.22466	0.791297	1
133533	8041414	NM_206943 // LTBP1 /// NM_000627 // LTBP1 /// ENST00000404816 // LTBP1 /// ENST0	LTBP1	NM_206943	0.000633809	0.0012037	0.61241	-1.63289	CE down vs CB	0.000117824	0.498109	-2.00759	CE down vs KE	18.0998	1.70226	0.250796	1
133876	8041792	NM_001430 // EPAS1 /// ENST00000263734 // EPAS1 /// BC051338 // EPAS1 /// ENST00	EPAS1	NM_001430	1.01833e-05	0.00559872	0.719376	-1.39009	CE down vs CB	1.73609e-05	0.450743	-2.21856	CE down vs KE	56.1861	4.05289	0.192355	1
134431	8042419	NM_014882 // ARHGAP25 /// ENST00000409220 // ARHGAP25 /// ENST00000409030 // ARH	ARHGAP25	NM_014882	0.00145702	0.0154376	0.399492	-2.50318	CE down vs CB	0.0148251	0.396312	-2.52326	CE down vs KE	14.1406	11.8607	2.23672	1
134513	8042512	NM_002357 // MXD1 /// ENST00000264444 // MXD1 /// ENST00000410000 // MXD1 /// BC	MXD1	NM_002357	1.30925e-07	0.000596626	1.32336	1.32336	CE up vs CB	4.00717e-07	0.465399	-2.14869	CE down vs KE	172.65	4.24711	0.0655987	1
134852	8042887	ENST00000449459 // TTC31 /// BX648131 // TTC31 /// ENST00000410003 // TTC31 ///	TTC31	ENST00000449459	0.000189723	0.000183946	0.367971	-2.71761	CE down vs CB	0.00119686	0.471946	-2.11889	CE down vs KE	25.513	5.61627	0.587023	1
135881	8044075	NM_001011552 // SLC9A4 /// ENST00000295269 // SLC9A4	SLC9A4	NM_001011552	0.00216546	0.00194328	0.376952	-2.65286	CE down vs CB	0.00326827	0.409676	-2.44095	CE down vs KE	12.5258	5.45971	1.16234	1
136185	8044410	NM_006343 // MERTK /// ENST00000295408 // MERTK /// BC114918 // MERTK /// BC1149	MERTK	NM_006343	0.000354005	0.347131	0.819118	-1.22082	CE down vs CB	8.29592e-05	0.232105	-4.3084	CE down vs KE	21.4018	7.99904	0.996683	1
136645	8044930	NM_002193 // INHBB /// ENST00000295228 // INHBB /// BC030029 // INHBB	INHBB	NM_002193	4.51414e-05	0.703461	1.04301	1.04301	CE up vs CB	0.000118727	0.476444	-2.09888	CE down vs KE	37.8057	4.03258	0.284442	1
137091	8045451	NM_015361 // R3HDM1 /// ENST00000264160 // R3HDM1 /// AK297000 // R3HDM1 /// AK2	R3HDM1	NM_015361	0.00187196	0.00641629	0.262069	-3.81579	CE down vs CB	0.00233822	0.200983	-4.97554	CE down vs KE	13.1009	16.4416	3.34666	1
137710	8046150	NM_152384 // BBS5 /// AY604003 // BBS5 /// ENST00000419050 // KBTBD10	BBS5	NM_152384	0.00121012	0.379495	0.880716	-1.13544	CE down vs CB	0.000298338	0.436375	-2.29161	CE down vs KE	14.9539	2.61176	0.465743	1
138312	8046817	NM_194250 // ZNF804A /// ENST00000302277 // ZNF804A /// BC150198 // ZNF804A	ZNF804A	NM_194250	1.8953e-05	0.885863	1.02816	1.02816	CE up vs CB	0.000325217	0.325103	-3.07594	CE down vs KE	47.6803	15.6878	0.877386	1
138872	8047431	NM_033355 // CASP8 /// NM_033358 // CASP8 /// NM_001080125 // CASP8 /// ENST0000	CASP8	NM_033355	0.00188728	0.512909	0.884654	-1.13039	CE down vs CB	0.000661711	0.381725	-2.61969	CE down vs KE	13.0681	3.92218	0.800354	1
140258	8048965	NM_001080391 // SP100 /// NM_003113 // SP100 /// ENST00000340126 // SP100 /// EN	SP100	NM_001080391	0.000514642	0.946368	0.985932	-1.01427	CE down vs CB	0.00268691	0.417424	-2.39565	CE down vs KE	19.2258	7.50246	1.04061	1
142634	8051579	NM_006449 // CDC42EP3 /// ENST00000295324 // CDC42EP3 /// BC019270 // CDC42EP3 /	CDC42EP3	NM_006449	0.00140425	0.287729	0.691742	-1.44563	CE down vs CB	0.000388668	0.151253	-6.61146	CE down vs KE	14.2992	14.0261	2.61573	1
142794	8051753	NM_025264 // THUMPD2 /// ENST00000260619 // THUMPD2 /// AF380578 // THUMPD2 ///	THUMPD2	NM_025264	0.0033001	0.187328	1.28841	1.28841	CE up vs CB	0.00355732	0.488576	-2.04676	CE down vs KE	10.9748	3.1753	0.771537	1
142955	8051931	NM_006036 // PREPL /// NM_001042386 // PREPL /// NM_001042385 // PREPL /// ENST0	PREPL	NM_006036	2.3946e-07	0.961689	1.00238	1.00238	CE up vs CB	4.28659e-07	0.491397	-2.03501	CE down vs KE	148.05	3.19786	0.0575996	1
143392	8052421	NM_144709 // PUS10 /// ENST00000316752 // PUS10 /// ENST00000407787 // PUS10 ///	PUS10	NM_144709	1.00757e-05	0.000288173	0.544644	-1.83606	CE down vs CB	3.23515e-05	0.436007	-2.29354	CE down vs KE	56.3433	5.22916	0.24749	1
144340	8053488	NM_003896 // ST3GAL5 /// NM_001042437 // ST3GAL5 /// ENST00000377332 // ST3GAL5	ST3GAL5	NM_003896	0.000232566	0.0636086	0.734237	-1.36196	CE down vs CB	0.000153646	0.382477	-2.61454	CE down vs KE	24.1	4.65293	0.514847	1
146523	8055957	NM_006186 // NR4A2 /// ENST00000339562 // NR4A2 /// ENST00000409572 // NR4A2 ///	NR4A2	NM_006186	1.96333e-05	0.0801216	0.837914	-1.19344	CE down vs CB	6.67415e-06	0.401869	-2.48837	CE down vs KE	47.2358	3.44791	0.19465	1
146778	8056238	NM_001935 // DPP4 /// ENST00000360534 // DPP4 /// M74777 // DPP4 /// M80536 // D	DPP4	NM_001935	7.44388e-06	0.0499419	0.706993	-1.41444	CE down vs CB	6.61062e-06	0.211357	-4.73133	CE down vs KE	61.0046	12.9098	0.56432	1
146829	8056292	NM_022168 // IFIH1 /// ENST00000263642 // IFIH1 /// AF095844 // IFIH1	IFIH1	NM_022168	0.000118092	0.003118	0.55354	-1.80656	CE down vs CB	5.00241e-05	0.328536	-3.04381	CE down vs KE	29.0956	5.47913	0.502173	1
147532	8057066	NM_133378 // TTN /// NM_003319 // TTN /// NM_133432 // TTN /// NM_133437 // TTN	TTN	NM_133378	0.00237584	0.560036	0.886296	-1.12829	CE down vs CB	0.000594053	0.337558	-2.96246	CE down vs KE	12.1704	4.49237	0.984331	1
148846	8058478	BX537890 // KLF7 /// BC012919 // KLF7 /// AK027371 // KLF7 /// ENST00000423015 /	KLF7	BX537890	0.00011814	0.114083	0.812206	-1.23121	CE down vs CB	0.00016416	0.459499	-2.17628	CE down vs KE	29.0924	3.74827	0.343574	1
148979	8058632	NM_005235 // ERBB4 /// NM_001042599 // ERBB4 /// ENST00000436443 // ERBB4 /// EN	ERBB4	NM_005235	0.00184869	0.0030607	0.293414	-3.40816	CE down vs CB	0.00228077	0.2753	-3.6324	CE down vs KE	13.1513	10.5766	2.1446	1
151142	8061012	NM_018327 // SPTLC3 /// ENST00000399002 // SPTLC3 /// BC150644 // SPTLC3 /// ENS	SPTLC3	NM_018327	0.00141682	0.000338606	0.373616	-2.67654	CE down vs CB	0.000888529	0.427962	-2.33666	CE down vs KE	14.2608	3.64615	0.681806	1
152810	8062872	NM_003881 // WISP2 /// ENST00000372868 // WISP2 /// ENST00000190983 // WISP2 ///	WISP2	NM_003881	0.000107683	0.404542	1.11181	1.11181	CE up vs CB	0.000149023	0.444917	-2.24761	CE down vs KE	29.8435	4.05529	0.36236	1
154233	8064456	NM_001122962 // SIRPB2 /// NM_001134836 // SIRPB2 /// ENST00000359801 // SIRPB2	SIRPB2	NM_001122962	0.00158751	0.492826	0.893837	-1.11877	CE down vs CB	0.000396094	0.402957	-2.48165	CE down vs KE	13.7774	3.14743	0.609197	1
154796	8065077	NM_013281 // FLRT3 /// NM_198391 // FLRT3 /// ENST00000341420 // FLRT3 /// ENST0	FLRT3	NM_013281	3.52778e-07	0.0291119	1.211	1.211	CE up vs CB	1.87665e-06	0.414318	-2.41361	CE down vs KE	134.111	6.53995	0.130041	1
154916	8065214	NM_001099407 // C20orf12 /// ENST00000262547 // C20orf12 /// ENST00000358866 //	C20orf12	NM_001099407	0.000735458	0.537311	0.905367	-1.10452	CE down vs CB	0.000598392	0.430444	-2.32318	CE down vs KE	17.3307	3.8626	0.594338	1
155089	8065424	NM_001900 // CST5 /// ENST00000304710 // CST5 /// BC062678 // CST5	CST5	NM_001900	0.00076888	0.593366	0.889229	-1.12457	CE down vs CB	0.00193367	0.384575	-2.60027	CE down vs KE	17.1064	7.14155	1.11328	1
156709	8067241	NM_199171 // PMEPA1 /// ENST00000265626 // PMEPA1	PMEPA1	NM_199171	0.000724002	0.113213	0.766566	-1.30452	CE down vs CB	0.000138308	0.362076	-2.76185	CE down vs KE	17.4105	3.64332	0.558026	1
157114	8067681	NM_001037335 // PRIC285 /// NM_033405 // PRIC285 /// ENST00000252889 // PRIC285	PRIC285	NM_001037335	0.000147589	0.000956399	0.620658	-1.61119	CE down vs CB	5.86775e-05	0.486166	-2.05691	CE down vs KE	27.3578	2.26141	0.220428	1
157327	8067924	AF170562 // USP25 /// ENST00000285681 // USP25 /// ENST00000400183 // USP25 ///	USP25	AF170562	0.00281994	0.311903	1.38808	1.38808	CE up vs CB	0.0368541	0.467659	-2.13831	CE down vs KE	11.5347	9.97243	2.30549	1
157354	8067961	NM_001338 // CXADR /// ENST00000284878 // CXADR /// BT019876 // CXADR /// BC0105	CXADR	NM_001338	0.000215188	0.61199	1.09301	1.09301	CE up vs CB	0.00327379	0.498139	-2.00747	CE down vs KE	24.6305	6.55087	0.709242	1
157961	8068658	NM_006198 // PCP4 /// ENST00000328619 // PCP4 /// BC013791 // PCP4	PCP4	NM_006198	0.000450868	0.353145	1.18735	1.18735	CE up vs CB	0.000306333	0.348623	-2.86843	CE down vs KE	19.9721	5.67724	0.758024	1
158201	8068922	AK056502 // PDXK /// ENST00000327574 // PDXK	PDXK	AK056502	0.00323159	0.761484	0.94516	-1.05802	CE down vs CB	0.00275568	0.465228	-2.14948	CE down vs KE	11.0482	3.33661	0.805343	1
159611	8070480	NM_001135099 // TMPRSS2 /// NM_005656 // TMPRSS2 /// ENST00000332149 // TMPRSS2	TMPRSS2	NM_001135099	0.00133328	0.000669071	0.433408	-2.3073	CE down vs CB	0.00109409	0.461353	-2.16754	CE down vs KE	14.5247	3.29688	0.605294	1
159782	8070668	NM_173354 // SIK1 /// ENST00000270162 // SIK1 /// BC038504 // SIK1	SIK1	NM_173354	0.000897694	0.00470907	0.560583	-1.78386	CE down vs CB	0.000457351	0.427177	-2.34095	CE down vs KE	16.3437	3.41531	0.557247	1
161314	8072414	NM_134270 // SMTN /// NM_134269 // SMTN /// NM_006932 // SMTN /// ENST0000034755	SMTN	NM_134270	0.000668654	0.108899	0.799884	-1.25018	CE down vs CB	0.000227488	0.457279	-2.18685	CE down vs KE	17.8198	2.5572	0.382676	1
161510	8072631	NM_000362 // TIMP3 /// ENST00000266085 // TIMP3 /// U14394 // TIMP3 /// ENST0000	TIMP3	NM_000362	0.000106798	0.599616	1.05605	1.05605	CE up vs CB	0.000111353	0.496741	-2.01312	CE down vs KE	29.9113	2.78984	0.248722	1
163853	8075262	NM_001002878 // THOC5 /// NM_001002879 // THOC5 /// ENST00000397872 // THOC5 ///	THOC5	NM_001002878	1.03708e-05	0.00130534	1.61074	1.61074	CE up vs CB	4.42021e-05	0.45462	-2.19964	CE down vs KE	55.917	5.10232	0.243328	1
164050	8075484	NM_052880 // PIK3IP1 /// NM_001135911 // PIK3IP1 /// ENST00000215912 // PIK3IP1	PIK3IP1	NM_052880	0.000146449	0.000357837	0.454989	-2.19786	CE down vs CB	0.000124169	0.398585	-2.50887	CE down vs KE	27.4167	4.5597	0.443497	1
165840	8077466	NM_014674 // EDEM1 /// ENST00000256497 // EDEM1 /// AK302065 // EDEM1 /// AK2926	EDEM1	NM_014674	0.00188691	0.0175227	0.671286	-1.48968	CE down vs CB	0.000372944	0.456247	-2.1918	CE down vs KE	13.0689	2.18531	0.445905	1
166865	8078599	NM_002078 // GOLGA4 /// ENST00000361924 // GOLGA4 /// ENST00000431274 // GOLGA4	GOLGA4	NM_002078	0.000216319	0.375881	0.891711	-1.12144	CE down vs CB	0.000144221	0.437885	-2.2837	CE down vs KE	24.5944	3.44203	0.373205	1
167234	8079003	NM_175888 // ZNF620 /// ENST00000314529 // ZNF620 /// ENST00000420891 // ZNF620	ZNF620	NM_175888	0.000170207	0.0168398	0.736421	-1.35792	CE down vs CB	2.90144e-05	0.422861	-2.36484	CE down vs KE	26.2963	2.54641	0.258227	1
169133	8081092	NM_005233 // EPHA3 /// ENST00000336596 // EPHA3 /// BC063282 // EPHA3	EPHA3	NM_005233	7.48435e-06	0.00158573	0.592163	-1.68872	CE down vs CB	2.67697e-05	0.38341	-2.60818	CE down vs KE	60.9179	7.15782	0.313332	1
169564	8081595	NM_001134438 // PHLDB2 /// NM_001134439 // PHLDB2 /// NM_001134437 // PHLDB2 ///	PHLDB2	NM_001134438	0.000136015	0.00521629	0.632564	-1.58087	CE down vs CB	8.42651e-05	0.415364	-2.40753	CE down vs KE	27.9832	3.80143	0.362259	1
170034	8082113	NM_017554 // PARP14 /// ENST00000310276 // PARP14 /// ENST00000398162 // PARP14	PARP14	NM_017554	2.28064e-05	0.0122547	1.43785	1.43785	CE up vs CB	0.000203142	0.484295	-2.06486	CE down vs KE	45.3911	5.41032	0.317849	1
170097	8082182	NM_001024660 // KALRN /// NM_003947 // KALRN /// ENST00000360013 // KALRN /// EN	KALRN	NM_001024660	0.00070878	0.00286552	0.55274	-1.80917	CE down vs CB	0.000113219	0.375409	-2.66376	CE down vs KE	17.5191	3.21912	0.489998	1
170242	8082344	NM_032242 // PLXNA1 /// ENST00000251772 // PLXNA1 /// AK293425 // PLXNA1 /// ENS	PLXNA1	NM_032242	0.000200454	0.0117955	0.468066	-2.13645	CE down vs CB	0.00414957	0.395493	-2.52849	CE down vs KE	25.1241	12.8817	1.36726	1
170529	8082661	NM_024800 // NEK11 /// ENST00000383366 // NEK11 /// AK297300 // NEK11 /// AK2932	NEK11	NM_024800	0.00318339	0.00352548	0.273977	-3.64994	CE down vs CB	0.000697362	0.184042	-5.43353	CE down vs KE	11.1011	10.4611	2.51292	1
170596	8082732	NM_015268 // DNAJC13 /// ENST00000260818 // DNAJC13 /// AY779857 // DNAJC13	DNAJC13	NM_015268	0.000644124	0.0401079	0.759765	-1.3162	CE down vs CB	0.000212446	0.488285	-2.04798	CE down vs KE	18.0149	2.12667	0.314801	1
170609	8082746	NM_016557 // CCRL1 /// ENST00000249887 // CCRL1	CCRL1	NM_016557	2.93019e-05	0.203027	0.841239	-1.18872	CE down vs CB	6.5926e-06	0.275335	-3.63194	CE down vs KE	42.4554	6.18273	0.388343	1
171844	8084141	NM_133462 // TTC14 /// NM_001042601 // TTC14 /// ENST00000296015 // TTC14 /// EN	TTC14	NM_133462	1.79371e-06	0.0143407	0.846134	-1.18185	CE down vs CB	7.78193e-07	0.479668	-2.08478	CE down vs KE	88.3284	2.38031	0.0718623	1
174185	8086743	NM_022342 // KIF9 /// NM_182902 // KIF9 /// NM_001134878 // KIF9 /// ENST0000045	KIF9	NM_022342	7.19818e-07	0.00144647	1.86072	1.86072	CE up vs CB	8.41641e-06	0.270102	-3.70231	CE down vs KE	111.731	17.8894	0.426965	1
175615	8088283	AF494211 // IL17RD /// ENST00000320057 // IL17RD /// ENST00000427856 // IL17RD /	IL17RD	AF494211	0.000537847	0.000826666	0.380952	-2.625	CE down vs CB	0.000140581	0.283809	-3.52349	CE down vs KE	18.9825	6.134	0.861706	1
176346	8089116	NM_182909 // FILIP1L /// NM_014890 // FILIP1L /// NM_001042459 // FILIP1L /// EN	FILIP1L	NM_182909	8.66259e-08	0.353397	0.929713	-1.0756	CE down vs CB	2.70035e-07	0.312969	-3.19521	CE down vs KE	191.75	9.82836	0.136683	1
177159	8090019	NM_031458 // PARP9 /// NM_001146102 // PARP9 /// NM_001146103 // PARP9 /// NM_00	PARP9	NM_031458	2.37197e-05	0.172963	0.858919	-1.16425	CE down vs CB	4.14788e-05	0.440885	-2.26816	CE down vs KE	44.9189	4.34656	0.258039	1
178427	8091418	NM_014220 // TM4SF1 /// ENST00000305366 // TM4SF1 /// BC008442 // TM4SF1 /// ENS	TM4SF1	NM_014220	6.85147e-07	7.83085e-06	0.442254	-2.26114	CE down vs CB	4.15469e-06	0.411617	-2.42944	CE down vs KE	113.155	6.90408	0.162705	1
178513	8091517	NM_023915 // GPR87 /// ENST00000260843 // GPR87 /// AB031548 // GPR87	GPR87	NM_023915	4.40134e-09	0.773137	0.983794	-1.01647	CE down vs CB	7.57462e-09	0.257591	-3.88212	CE down vs KE	407.126	11.4461	0.0749719	1
178755	8091796	NM_003781 // B3GALNT1 /// NM_033167 // B3GALNT1 /// NM_033168 // B3GALNT1 /// NM	B3GALNT1	NM_003781	0.000143521	0.00656637	0.700508	-1.42753	CE down vs CB	6.19696e-05	0.474967	-2.10541	CE down vs KE	27.5704	2.4661	0.238526	1
179418	8092544	NM_139248 // LIPH /// ENST00000296252 // LIPH /// AY093498 // LIPH /// EF186229	LIPH	NM_139248	0.000444183	0.000711492	0.253565	-3.94376	CE down vs CB	0.013867	0.44522	-2.24608	CE down vs KE	20.0579	12.4998	1.66183	1
179583	8092728	NM_021101 // CLDN1 /// ENST00000295522 // CLDN1 /// AF101051 // CLDN1	CLDN1	NM_021101	2.5599e-07	0.890181	0.99296	-1.00709	CE down vs CB	3.64073e-07	0.472849	-2.11484	CE down vs KE	145.551	3.34945	0.0613658	1
180964	8094272	NM_025205 // MED28 /// ENST00000237380 // MED28 /// AF358829 // MED28	MED28	NM_025205	0.000495589	0.0143536	0.732283	-1.36559	CE down vs CB	0.000102651	0.491779	-2.03344	CE down vs KE	19.4361	1.82236	0.25003	1
181649	8095032	NM_145263 // SPATA18 /// ENST00000295213 // SPATA18 /// BC025396 // SPATA18 ///	SPATA18	NM_145263	0.000115873	0.172503	0.836509	-1.19544	CE down vs CB	7.46434e-05	0.412956	-2.42157	CE down vs KE	29.2479	3.89029	0.354695	1
181655	8095045	NM_023940 // RASL11B /// ENST00000248706 // RASL11B /// AY839725 // RASL11B	RASL11B	NM_023940	3.1561e-05	0.000623826	0.501766	-1.99296	CE down vs CB	3.99877e-05	0.357496	-2.79724	CE down vs KE	41.6202	6.28917	0.402957	1
183703	8097345	NM_014278 // HSPA4L /// ENST00000296464 // HSPA4L /// AY290862 // HSPA4L /// ENS	HSPA4L	NM_014278	0.00259162	0.642956	0.935499	-1.06895	CE down vs CB	0.000704973	0.478339	-2.09057	CE down vs KE	11.8445	2.1259	0.478625	1
183924	8097599	NM_207123 // GAB1 /// NM_002039 // GAB1 /// ENST00000262994 // GAB1 /// ENST0000	GAB1	NM_207123	8.93948e-05	0.00729033	0.73347	-1.36338	CE down vs CB	3.63314e-05	0.490427	-2.03904	CE down vs KE	31.4058	2.21715	0.188258	1
185694	8099595	NM_025221 // KCNIP4 /// NM_147181 // KCNIP4 /// NM_147182 // KCNIP4 /// NM_14718	KCNIP4	NM_025221	0.00036092	0.295905	1.14523	1.14523	CE up vs CB	0.000249448	0.469445	-2.13017	CE down vs KE	21.2842	2.93139	0.367269	1
185856	8099775	NM_015230 // ARAP2 /// ENST00000303965 // ARAP2 /// AY049733 // ARAP2	ARAP2	NM_015230	0.000420343	0.997454	1.0005	1.0005	CE up vs CB	0.000224392	0.378713	-2.64052	CE down vs KE	20.3776	4.48494	0.58691	1
187762	8101922	NM_152292 // RG9MTD2 /// NM_001134665 // RG9MTD2 /// NM_001134666 // RG9MTD2 ///	RG9MTD2	NM_152292	0.00201288	0.0970725	0.762518	-1.31144	CE down vs CB	0.000474444	0.441697	-2.264	CE down vs KE	12.8117	2.49873	0.520095	1
188493	8102734	NM_152778 // MFSD8 /// ENST00000296468 // MFSD8 /// BC029503 // MFSD8	MFSD8	NM_152778	7.7016e-05	0.562276	0.943601	-1.05977	CE down vs CB	7.90375e-05	0.49312	-2.0279	CE down vs KE	32.7102	2.82565	0.230358	1
188575	8102832	NM_032623 // C4orf49 /// ENST00000398955 // C4orf49 /// AF484960 // C4orf49	C4orf49	NM_032623	0.00303887	0.76559	1.04807	1.04807	CE up vs CB	0.00159934	0.49118	-2.03591	CE down vs KE	11.2657	2.44385	0.578474	1
189214	8103570	NM_017631 // DDX60 /// ENST00000393743 // DDX60 /// BC038115 // DDX60	DDX60	NM_017631	0.000138158	0.20907	0.80822	-1.23729	CE down vs CB	0.000330489	0.393714	-2.53991	CE down vs KE	27.8624	6.33945	0.606738	1
189259	8103616	NM_001012967 // DDX60L /// ENST00000260184 // DDX60L /// ENST00000284630 // DDX6	DDX60L	NM_001012967	0.000173936	0.411822	1.12421	1.12421	CE up vs CB	0.000298593	0.439952	-2.27297	CE down vs KE	26.1382	4.47682	0.456734	1
189392	8103766	NM_012180 // FBXO8 /// ENST00000393674 // FBXO8 /// AF201932 // FBXO8 /// ENST00	FBXO8	NM_012180	0.00037494	0.00270959	0.582151	-1.71777	CE down vs CB	0.00018625	0.438672	-2.27961	CE down vs KE	21.0543	3.15993	0.400226	1
190418	8104939	NM_004172 // SLC1A3 /// ENST00000265113 // SLC1A3 /// BC037310 // SLC1A3 /// ENS	SLC1A3	NM_004172	0.000211714	0.662999	1.1599	1.1599	CE up vs CB	0.000564884	0.164036	-6.09624	CE down vs KE	24.743	24.9141	2.6851	1
190542	8105073	NM_000958 // PTGER4 /// ENST00000302472 // PTGER4 /// L28175 // PTGER4	PTGER4	NM_000958	0.000484261	0.548252	0.924047	-1.0822	CE down vs CB	0.000571365	0.499787	-2.00085	CE down vs KE	19.566	2.91049	0.396673	1
190649	8105195	NM_024615 // PARP8 /// ENST00000281631 // PARP8 /// AK289369 // PARP8 /// ENST00	PARP8	NM_024615	0.000200783	0.0764679	0.738758	-1.35362	CE down vs CB	0.000236757	0.39226	-2.54933	CE down vs KE	25.1126	5.21591	0.55387	1
191887	8106565	NM_153610 // CMYA5 /// ENST00000238522 // CMYA5 /// BC111529 // CMYA5 /// ENST00	CMYA5	NM_153610	0.00244487	0.01946	0.670557	-1.4913	CE down vs CB	0.000947425	0.49793	-2.00831	CE down vs KE	12.0622	2.12455	0.469686	1
195031	8110065	NM_030627 // CPEB4 /// ENST00000265085 // CPEB4 /// BC036899 // CPEB4 /// BC1171	CPEB4	NM_030627	1.88974e-05	0.0730113	0.846633	-1.18115	CE down vs CB	1.58243e-05	0.476143	-2.10021	CE down vs KE	47.7174	2.91058	0.162656	1
196197	8111374	NM_016107 // ZFR /// ENST00000265069 // ZFR /// BC137084 // ZFR /// ENST00000382	ZFR	NM_016107	0.00227066	0.00692079	0.452126	-2.21177	CE down vs CB	0.000330252	0.268041	-3.73077	CE down vs KE	12.3429	5.60171	1.21024	1
196939	8112189	NM_152622 // MIER3 /// ENST00000381213 // MIER3 /// BC041348 // MIER3 /// AK2992	MIER3	NM_152622	0.000677042	0.176766	0.839948	-1.19055	CE down vs CB	0.000250136	0.480034	-2.08319	CE down vs KE	17.7551	2.30508	0.346205	1
197027	8112286	NM_000082 // ERCC8 /// ENST00000265038 // ERCC8 /// ENST00000381118 // ERCC8 ///	ERCC8	NM_000082	0.000151593	0.981112	1.00242	1.00242	CE up vs CB	5.43681e-05	0.464534	-2.15269	CE down vs KE	27.1557	2.48337	0.243865	1
197695	8113074	NM_020801 // ARRDC3 /// ENST00000265138 // ARRDC3 /// BC053619 // ARRDC3	ARRDC3	NM_020801	3.1361e-08	0.397723	1.03858	1.03858	CE up vs CB	1.41857e-07	0.485423	-2.06006	CE down vs KE	248.049	4.17179	0.044849	1
198224	8113677	NM_020796 // SEMA6A /// ENST00000343348 // SEMA6A /// BC032619 // SEMA6A /// ENS	SEMA6A	NM_020796	2.03091e-05	0.163528	1.48921	1.48921	CE up vs CB	4.92888e-05	0.129777	-7.70553	CE down vs KE	46.8131	29.5439	1.68294	1
198329	8113805	NM_001999 // FBN2 /// ENST00000262464 // FBN2 /// U03272 // FBN2	FBN2	NM_001999	0.000405217	0.000754816	0.258422	-3.86964	CE down vs CB	0.000796171	0.261353	-3.82624	CE down vs KE	20.5925	12.7134	1.64635	1
198629	8114125	NM_015082 // FSTL4 /// ENST00000265342 // FSTL4 /// BC024300 // FSTL4 /// ENST00	FSTL4	NM_015082	1.63003e-07	6.75897e-05	2.27573	2.27573	CE up vs CB	1.65509e-06	0.257604	-3.88193	CE down vs KE	163.289	18.2576	0.298164	1
199550	8115153	NM_001025159 // CD74 /// NM_004355 // CD74 /// ENST00000009530 // CD74 /// ENST0	CD74	NM_001025159	0.00152592	0.00826109	0.604302	-1.6548	CE down vs CB	0.000815869	0.471171	-2.12237	CE down vs KE	13.944	2.72836	0.521777	1
199783	8115413	ENST00000285873 // GEMIN5	GEMIN5	ENST00000285873	0.00204917	0.00824301	3.27388	3.27388	CE up vs CB	0.0377164	0.42916	-2.33013	CE down vs KE	12.7413	13.81	2.89036	1
203226	8119300	NM_001371 // DNAH8 /// ENST00000359357 // DNAH8 /// AF356519 // DNAH8 /// ENST00	DNAH8	NM_001371	0.000207947	0.823664	1.03112	1.03112	CE up vs CB	0.000127343	0.400366	-2.49771	CE down vs KE	24.8676	4.12558	0.442405	1
203445	8119541	NM_015255 // UBR2 /// ENST00000372899 // UBR2 /// AY061884 // UBR2 /// ENST00000	UBR2	NM_015255	0.000774127	0.00239348	0.455692	-2.19446	CE down vs CB	0.000222638	0.31932	-3.13166	CE down vs KE	17.0723	5.18171	0.809376	1
203646	8119755	NM_015089 // CUL9 /// ENST00000252050 // CUL9 /// AY145132 // CUL9 /// ENST00000	CUL9	NM_015089	0.000989047	0.00292978	0.513299	-1.94818	CE down vs CB	0.000970737	0.448819	-2.22807	CE down vs KE	15.8813	3.72103	0.624805	1
203997	8120139	NM_153838 // GPR115 /// ENST00000283303 // GPR115	GPR115	NM_153838	3.58327e-07	0.502406	0.944568	-1.05869	CE down vs CB	4.36146e-06	0.411759	-2.4286	CE down vs KE	133.577	8.24926	0.164684	1
204432	8120625	NM_014989 // RIMS1 /// ENST00000264839 // RIMS1 /// AY190519 // RIMS1 /// ENST00	RIMS1	NM_014989	0.00103011	0.00164518	0.229613	-4.35516	CE down vs CB	0.00547414	0.303424	-3.29572	CE down vs KE	15.6906	14.7155	2.50096	1
205792	8122168	NM_004100 // EYA4 /// NM_172103 // EYA4 /// NM_172105 // EYA4 /// ENST0000036789	EYA4	NM_004100	0.00319365	0.898328	1.05073	1.05073	CE up vs CB	0.0144788	0.31151	-3.21017	CE down vs KE	11.0898	14.6227	3.5162	1
207479	8124052	NM_000332 // ATXN1 /// NM_001128164 // ATXN1 /// ENST00000450222 // ATXN1 /// EN	ATXN1	NM_000332	3.42776e-05	0.00190709	0.634091	-1.57706	CE down vs CB	1.69532e-05	0.400629	-2.49608	CE down vs KE	40.7096	3.84455	0.251836	1
211216	8128230	NM_014611 // MDN1 /// ENST00000428876 // MDN1 /// ENST00000369393 // MDN1 /// AF	MDN1	NM_014611	0.00193724	0.146488	0.777764	-1.28574	CE down vs CB	0.000441861	0.408742	-2.44653	CE down vs KE	12.9636	2.96603	0.610123	1
211269	8128289	NM_004440 // EPHA7 /// ENST00000369303 // EPHA7 /// L36642 // EPHA7 /// ENST0000	EPHA7	NM_004440	1.08816e-06	8.54178e-05	0.661867	-1.51088	CE down vs CB	1.38293e-06	0.486606	-2.05505	CE down vs KE	100.475	3.02308	0.0802339	1
211646	8128705	NM_014454 // SESN1 /// ENST00000302071 // SESN1 /// ENST00000436639 // SESN1 ///	SESN1	NM_014454	1.27269e-05	0.000661879	0.656052	-1.52427	CE down vs CB	1.85176e-05	0.493986	-2.02435	CE down vs KE	52.9801	3.04639	0.153335	1
211867	8128951	NM_147686 // TRAF3IP2 /// ENST00000368761 // TRAF3IP2 /// ENST00000359831 // TRA	TRAF3IP2	NM_147686	0.000950237	0.0609414	1.46729	1.46729	CE up vs CB	0.00230107	0.461471	-2.16699	CE down vs KE	16.071	4.6597	0.773187	1
212372	8129510	AK127088 // EPB41L2	EPB41L2	AK127088	0.000688492	0.403309	0.823371	-1.21452	CE down vs CB	0.000176107	0.235632	-4.24391	CE down vs KE	17.6684	8.02813	1.21168	1
212408	8129547	NM_004830 // MED23 /// NM_015979 // MED23 /// ENST00000368068 // MED23 /// ENST0	MED23	NM_004830	0.00104037	0.0427706	0.73373	-1.3629	CE down vs CB	0.000329294	0.463012	-2.15977	CE down vs KE	15.6444	2.42634	0.413583	1
212656	8129820	NM_005923 // MAP3K5 /// ENST00000359015 // MAP3K5 /// BC088829 // MAP3K5 /// ENS	MAP3K5	NM_005923	0.00278733	0.00793243	0.484177	-2.06536	CE down vs CB	0.000829185	0.342196	-2.9223	CE down vs KE	11.577	4.62343	1.06497	1
213993	8131307	NM_015610 // WIPI2 /// NM_001033518 // WIPI2 /// ENST00000288828 // WIPI2 /// BC	WIPI2	NM_015610	0.000504492	0.805549	0.96845	-1.03258	CE down vs CB	0.000479302	0.490536	-2.03859	CE down vs KE	19.3366	2.8743	0.396388	1
216237	8133866	NM_002069 // GNAI1 /// ENST00000351004 // GNAI1 /// AF055013 // GNAI1 /// BT0197	GNAI1	NM_002069	0.000894536	0.00170351	0.473835	-2.11044	CE down vs CB	0.000332863	0.380912	-2.62528	CE down vs KE	16.3608	3.9998	0.651933	1
216305	8133944	NM_001143935 // CROT /// NM_021151 // CROT /// ENST00000331536 // CROT /// BC039	CROT	NM_001143935	1.60314e-07	0.00110778	1.31351	1.31351	CE up vs CB	4.9491e-07	0.449962	-2.22241	CE down vs KE	163.982	4.64397	0.07552	1
216495	8134150	ENST00000265737 // AKAP9 /// AL117418 // AKAP9	AKAP9	ENST00000265737	0.000179873	0.00172367	0.370464	-2.69932	CE down vs CB	0.000443997	0.291987	-3.42481	CE down vs KE	25.8951	11.2337	1.15684	1
216666	8134330	NM_022900 // CASD1 /// ENST00000297273 // CASD1 /// BC063284 // CASD1 /// ENST00	CASD1	NM_022900	2.67664e-06	0.732658	0.973432	-1.02729	CE down vs CB	8.23431e-06	0.465669	-2.14745	CE down vs KE	79.6372	4.32166	0.144712	1
219090	8137037	NM_014141 // CNTNAP2 /// ENST00000361727 // CNTNAP2 /// AF319045 // CNTNAP2 ///	CNTNAP2	NM_014141	0.000627608	0.766487	0.950239	-1.05237	CE down vs CB	0.000820632	0.421436	-2.37284	CE down vs KE	18.1516	4.69128	0.689199	1
219314	8137300	NM_000603 // NOS3 /// ENST00000297494 // NOS3 /// ENST00000404733 // NOS3 /// AF	NOS3	NM_000603	0.00218187	0.769469	1.08447	1.08447	CE up vs CB	0.0220993	0.468948	-2.13243	CE down vs KE	12.4965	8.37168	1.78646	1
221004	8139210	NM_002192 // INHBA /// ENST00000242208 // INHBA /// ENST00000442711 // INHBA ///	INHBA	NM_002192	0.000917363	0.914955	0.984157	-1.0161	CE down vs CB	0.000645123	0.457211	-2.18717	CE down vs KE	16.2393	3.19335	0.524381	1
222536	8140956	NM_001259 // CDK6 /// NM_001145306 // CDK6 /// ENST00000424848 // CDK6 /// ENST0	CDK6	NM_001259	3.29528e-06	7.61179e-05	0.479107	-2.08722	CE down vs CB	7.84261e-06	0.366115	-2.73138	CE down vs KE	75.4543	6.98577	0.246888	1
222546	8140968	NM_017654 // SAMD9 /// ENST00000379958 // SAMD9 /// AF445355 // SAMD9 /// ENST00	SAMD9	NM_017654	3.56736e-06	0.498803	1.05412	1.05412	CE up vs CB	9.97608e-06	0.482856	-2.07101	CE down vs KE	73.9147	3.83193	0.138247	1
222616	8141044	NM_001099401 // SGCE /// NM_003919 // SGCE /// NM_001099400 // SGCE /// ENST0000	SGCE	NM_001099401	0.00206831	0.0610697	0.689103	-1.45116	CE down vs CB	0.000515001	0.384377	-2.60161	CE down vs KE	12.7048	3.47873	0.730168	1
222942	8141416	NM_182776 // MCM7 /// ENST00000394064 // MCM7 /// ENST00000425308 // MCM7	MCM7	NM_182776	0.00140588	0.396416	1.175	1.175	CE up vs CB	0.00175278	0.436855	-2.28909	CE down vs KE	14.2942	4.33719	0.809128	1
223105	8141600	NM_022574 // GIGYF1 /// ENST00000275732 // GIGYF1 /// AY176044 // GIGYF1	GIGYF1	NM_022574	0.00222267	0.0805751	0.621284	-1.60957	CE down vs CB	0.000697839	0.28081	-3.56113	CE down vs KE	12.425	6.59411	1.41524	1
223167	8141668	NM_003378 // VGF /// ENST00000249330 // VGF /// BC063835 // VGF	VGF	NM_003378	0.00332948	0.00310732	0.397052	-2.51856	CE down vs CB	0.00281813	0.390812	-2.55878	CE down vs KE	10.9439	5.02102	1.22346	1
223519	8142053	NM_182691 // SRPK2 /// ENST00000357311 // SRPK2 /// U88666 // SRPK2 /// BC035214	SRPK2	NM_182691	0.000560299	0.0984967	1.45514	1.45514	CE up vs CB	0.00522368	0.466346	-2.14433	CE down vs KE	18.7592	7.07397	1.00558	1
223797	8142357	NM_014705 // DOCK4 /// ENST00000352877 // DOCK4 /// ENST00000437633 // DOCK4 ///	DOCK4	NM_014705	0.000197645	0.54837	1.09362	1.09362	CE up vs CB	0.000221463	0.403984	-2.47535	CE down vs KE	25.2234	4.81871	0.509444	1
224388	8143023	NM_020911 // PLXNA4 /// NM_181775 // PLXNA4 /// NM_001105543 // PLXNA4 /// ENST0	PLXNA4	NM_020911	0.000961252	0.671591	1.05643	1.05643	CE up vs CB	0.000473563	0.49329	-2.0272	CE down vs KE	16.0162	2.33486	0.38875	1
224577	8143232	NM_020632 // ATP6V0A4 /// NM_130840 // ATP6V0A4 /// NM_130841 // ATP6V0A4 /// EN	ATP6V0A4	NM_020632	3.5736e-05	0.00549062	0.68158	-1.46718	CE down vs CB	9.25864e-05	0.480668	-2.08044	CE down vs KE	40.2572	3.90508	0.258675	1
225454	8144219	NM_003382 // VIPR2 /// ENST00000262178 // VIPR2 /// ENST00000377633 // VIPR2 ///	VIPR2	NM_003382	2.5748e-06	0.00034696	0.562392	-1.77812	CE down vs CB	2.28212e-06	0.315435	-3.17022	CE down vs KE	80.4419	7.08058	0.234723	1
229582	8148874	NM_145754 // KIFC2 /// ENST00000301332 // KIFC2 /// BC017311 // KIFC2 /// ENST00	KIFC2	NM_145754	0.00202062	0.038999	0.611474	-1.63539	CE down vs CB	0.000678395	0.343251	-2.91332	CE down vs KE	12.7965	4.77156	0.994345	1
230168	8149577	NR_024040 // CSGALNACT1 /// NM_001130518 // CSGALNACT1 /// NM_018371 // CSGALNAC	CSGALNACT1	NR_024040	3.23555e-05	0.68037	1.09695	1.09695	CE up vs CB	9.20892e-05	0.210188	-4.75765	CE down vs KE	41.344	18.1525	1.17083	1
231169	8150700	NM_003068 // SNAI2 /// ENST00000020945 // SNAI2 /// ENST00000396822 // SNAI2 ///	SNAI2	NM_003068	9.45727e-05	0.763736	0.946252	-1.0568	CE down vs CB	8.46258e-05	0.273872	-3.65134	CE down vs KE	30.9255	9.13931	0.788071	1
231438	8151004	NM_032468 // ASPH /// NM_032466 // ASPH /// ENST00000445642 // ASPH /// ENST0000	ASPH	NM_032468	3.59542e-05	0.0137753	1.41761	1.41761	CE up vs CB	0.000214187	0.492401	-2.03087	CE down vs KE	40.1914	4.64528	0.30821	1
232099	8151782	NM_175634 // RUNX1T1 /// ENST00000265814 // RUNX1T1 /// D14821 // RUNX1T1 /// uc	RUNX1T1	NM_175634	0.00345835	0.134205	0.794268	-1.25902	CE down vs CB	0.000708455	0.479128	-2.08712	CE down vs KE	10.8122	1.93493	0.47722	1
232747	8152514	NM_002546 // TNFRSF11B /// ENST00000297350 // TNFRSF11B /// BC030155 // TNFRSF11	TNFRSF11B	NM_002546	0.00247193	0.00117628	0.212841	-4.69835	CE down vs CB	0.00470892	0.295053	-3.38923	CE down vs KE	12.0209	11.1721	2.47838	1
234352	8154279	NM_020829 // KIAA1432 /// ENST00000418622 // KIAA1432 /// ENST00000276898 // KIA	KIAA1432	NM_020829	0.000458697	0.631619	0.934285	-1.07034	CE down vs CB	0.000396954	0.452262	-2.21111	CE down vs KE	19.8736	3.46243	0.464594	1
234608	8154571	NM_001010887 // ACER2 /// ENST00000340967 // ACER2	ACER2	NM_001010887	0.0013208	0.00548456	0.544405	-1.83687	CE down vs CB	0.00138787	0.462221	-2.16347	CE down vs KE	14.5659	3.55358	0.650578	1
236034	8156208	NM_004938 // DAPK1 /// ENST00000408954 // DAPK1 /// ENST00000358077 // DAPK1 ///	DAPK1	NM_004938	0.00326985	0.0145382	0.479183	-2.08689	CE down vs CB	0.0138039	0.475306	-2.10391	CE down vs KE	11.007	5.78444	1.4014	1
236444	8156677	AB040962 // KIAA1529 /// ENST00000375206 // KIAA1529 /// ENST00000357054 // KIAA	KIAA1529	AB040962	0.00165826	0.00424251	0.421435	-2.37284	CE down vs CB	0.000271788	0.25993	-3.84719	CE down vs KE	13.5957	6.09715	1.1959	1
237718	8158090	BC133027 // C9orf117 /// BC141809 // C9orf117 /// AK094948 // C9orf117 /// AK126	C9orf117	BC133027	0.000793716	0.0106497	0.595743	-1.67858	CE down vs CB	9.95586e-05	0.328306	-3.04594	CE down vs KE	16.9474	3.87953	0.610442	1
237940	8158331	NM_001130438 // SPTAN1 /// NM_003127 // SPTAN1 /// ENST00000372731 // SPTAN1 ///	SPTAN1	NM_001130438	0.00248727	0.26923	0.851661	-1.17418	CE down vs CB	0.000884695	0.498938	-2.00426	CE down vs KE	11.9977	2.05577	0.456927	1
238045	8158443	NM_001100876 // PHYHD1 /// NM_174933 // PHYHD1 /// NM_001100877 // PHYHD1 /// EN	PHYHD1	NM_001100876	0.00135772	0.157551	0.698388	-1.43187	CE down vs CB	0.000526802	0.277216	-3.60729	CE down vs KE	14.4454	7.17115	1.32382	1
239968	8160569	NM_014314 // DDX58 /// ENST00000379883 // DDX58 /// BC132786 // DDX58 /// ENST00	DDX58	NM_014314	3.03726e-05	0.298866	0.896497	-1.11545	CE down vs CB	6.60469e-05	0.475877	-2.10139	CE down vs KE	42.0499	3.80955	0.241589	1
240443	8161093	NM_006289 // TLN1 /// ENST00000378192 // TLN1 /// ENST00000314888 // TLN1 /// BC	TLN1	NM_006289	0.00299009	0.00302135	0.286658	-3.48848	CE down vs CB	0.00261358	0.277692	-3.60111	CE down vs KE	11.3235	9.41333	2.21682	1
241162	8161946	NM_152573 // RASEF /// ENST00000376447 // RASEF /// BC023566 // RASEF	RASEF	NM_152573	5.00002e-05	0.00960088	0.695551	-1.43771	CE down vs CB	6.02851e-05	0.440087	-2.27228	CE down vs KE	36.7773	3.96741	0.287671	1
242739	8163692	NM_198188 // ASTN2 /// ENST00000341734 // ASTN2 /// ENST00000358637 // ASTN2	ASTN2	NM_198188	0.00146935	0.315043	0.834107	-1.19889	CE down vs CB	0.00160125	0.45366	-2.2043	CE down vs KE	14.1046	3.78335	0.715296	1
243409	8164437	---		---	0.00329436	0.00972843	0.522264	-1.91474	CE down vs CB	0.00223636	0.42727	-2.34044	CE down vs KE	10.9809	3.81232	0.925808	1
244130	8165225	NM_017617 // NOTCH1 /// ENST00000277541 // NOTCH1 /// AF308602 // NOTCH1	NOTCH1	NM_017617	0.000992947	0.120901	1.33235	1.33235	CE up vs CB	0.00186968	0.471102	-2.12268	CE down vs KE	15.8628	4.06234	0.682914	1
244231	8165338	NM_004669 // CLIC3 /// ENST00000371616 // CLIC3 /// BC007012 // CLIC3 /// ENST00	CLIC3	NM_004669	4.34163e-06	0.00272622	0.634763	-1.57539	CE down vs CB	1.86273e-06	0.2722	-3.67377	CE down vs KE	70.2317	7.45461	0.283048	1
245068	8166297	NM_003159 // CDKL5 /// NM_001037343 // CDKL5 /// ENST00000379996 // CDKL5 /// EN	CDKL5	NM_003159	0.0015028	0.00308086	0.515799	-1.93874	CE down vs CB	0.00184116	0.485369	-2.06029	CE down vs KE	14.0087	3.29179	0.62662	1
245630	8166939	NM_000240 // MAOA /// ENST00000338702 // MAOA /// BC044787 // MAOA	MAOA	NM_000240	0.00134178	0.329067	1.15619	1.15619	CE up vs CB	0.00103539	0.496538	-2.01395	CE down vs KE	14.4969	2.64783	0.487062	1
245698	8167016	NM_014735 // PHF16 /// NM_001077445 // PHF16 /// ENST00000397189 // PHF16 /// EN	PHF16	NM_014735	0.000723266	0.0431664	0.639684	-1.56327	CE down vs CB	0.000440839	0.344408	-2.90353	CE down vs KE	17.4157	5.65215	0.865449	1
246705	8168212	NM_005938 // FOXO4 /// ENST00000374259 // FOXO4 /// BC106761 // FOXO4 /// AF3840	FOXO4	NM_005938	2.06507e-05	0.0624297	0.79859	-1.25221	CE down vs CB	4.7594e-05	0.439695	-2.2743	CE down vs KE	46.606	4.71653	0.269867	1
246896	8168430	NM_006517 // SLC16A2 /// ENST00000276033 // SLC16A2 /// AB085789 // SLC16A2	SLC16A2	NM_006517	5.802e-05	0.0077762	0.693294	-1.44239	CE down vs CB	4.43195e-05	0.43633	-2.29184	CE down vs KE	35.3269	3.57072	0.269537	1
247496	8169133	NM_198465 // NRK /// ENST00000424861 // NRK /// BX538345 // NRK /// ENST00000458	NRK	NM_198465	0.000681918	0.0069003	0.542616	-1.84292	CE down vs CB	0.000707235	0.405692	-2.46492	CE down vs KE	17.7179	4.76423	0.717048	1
247513	8169151	NM_152423 // MUM1L1 /// ENST00000357175 // MUM1L1 /// ENST00000337685 // MUM1L1	MUM1L1	NM_152423	2.08089e-06	0.180734	0.859895	-1.16293	CE down vs CB	3.28477e-06	0.311034	-3.21508	CE down vs KE	85.0019	8.43665	0.264673	1
247829	8169515	NM_007231 // SLC6A14 /// ENST00000371900 // SLC6A14 /// AF151978 // SLC6A14	SLC6A14	NM_007231	1.19806e-10	0.000409561	0.891126	-1.12218	CE down vs CB	8.24753e-11	0.418722	-2.38822	CE down vs KE	1006.61	3.73607	0.00989747	1
249736	8171677	NM_001001671 // MAP3K15 /// ENST00000389349 // MAP3K15 /// ENST00000338883 // MA	MAP3K15	NM_001001671	0.00311201	0.396269	1.20964	1.20964	CE up vs CB	0.00209066	0.387274	-2.58215	CE down vs KE	11.1812	4.72219	1.12622	1
253429	8175877	NM_000425 // L1CAM /// NM_024003 // L1CAM /// NM_001143963 // L1CAM /// ENST0000	L1CAM	NM_000425	2.46658e-06	8.33881e-05	0.537508	-1.86044	CE down vs CB	9.03949e-07	0.319385	-3.13101	CE down vs KE	81.3418	5.50064	0.18033	1
257288	8180267	---		---	4.48095e-06	0.00422001	0.777052	-1.28692	CE down vs CB	3.6154e-06	0.489251	-2.04394	CE down vs KE	69.6562	2.657	0.101719	1
