# Supplementary material for: Histone Demethylase JMJD2B Functions as a Co-Factor of Estrogen Receptor in Breast Cancer Proliferation and Mammary Gland Development
Source: PLoS One. 2011 Mar 18;6(3):e17830. doi: 10.1371/journal.pone.0017830 (PMC3060874; doi:10.1371/journal.pone.0017830)
Supplement: Table S4 — Genes down regulated in E2 treated JMJD2B depleted cells. (XLS) [file pone.0017830.s011.xls]

## Sheet: E2down_2_005
Suppl Table S4
Column #	Column ID	gene_assignment	Gene Symbol	RefSeq	p-value(group)	p-value(CE vs. CB)	Ratio(CE vs. CB)	Fold-Change(CE vs. CB)	Fold-Change(CE vs. CB) (Description)	p-value(CE vs. KE)	Ratio(CE vs. KE)	Fold-Change(CE vs. KE)	Fold-Change(CE vs. KE) (Description)	F(group)	SS(group)	SS(Error)	F(Error)
627	7893123	---		---	0.00196955	0.00252519	0.416161	-2.40292	CE down vs CB	0.000312058	0.294523	-3.39532	CE down vs KE	12.8978	4.961	1.0257	1
4170	7896690	---		---	2.42009e-06	2.22913e-06	0.44398	-2.25236	CE down vs CB	0.0144295	0.809315	-1.23561	CE down vs KE	81.7438	3.5415	0.115532	1
4187	7896707	---		---	0.000170045	0.000144692	0.438	-2.2831	CE down vs CB	0.0686252	0.773293	-1.29317	CE down vs KE	26.3032	3.68232	0.37332	1
6167	7898922	NM_021180 // GRHL3 /// NM_198173 // GRHL3 /// ENST00000361548 // GRHL3 /// ENST0	GRHL3	NM_021180	6.31189e-07	4.77594e-07	0.390027	-2.56392	CE down vs CB	7.12541e-06	0.516536	-1.93597	CE down vs KE	115.56	4.50744	0.104014	1
10772	7904035	AK307185 // WNT2B	WNT2B	AK307185	1.64588e-05	0.000129858	0.259776	-3.84948	CE down vs CB	0.000736597	2.82866	2.82866	CE up vs KE	49.498	17.907	0.964727	1
11959	7905560	NM_001010857 // LELP1 /// ENST00000368747 // LELP1	LELP1	NM_001010857	0.000249225	0.00103864	0.388892	-2.57141	CE down vs CB	0.000456081	0.341731	-2.92628	CE down vs KE	23.636	7.8645	0.887291	1
12299	7905934	NM_004428 // EFNA1 /// NM_182685 // EFNA1 /// ENST00000368407 // EFNA1 /// ENST0	EFNA1	NM_004428	2.02278e-05	8.17995e-06	0.482814	-2.07119	CE down vs CB	0.00118129	0.700738	-1.42707	CE down vs KE	46.863	2.3041	0.131111	1
12841	7906543	NM_144699 // ATP1A4 /// ENST00000368081 // ATP1A4 /// AF506797 // ATP1A4 /// ENS	ATP1A4	NM_144699	0.00311913	0.000500557	0.319336	-3.1315	CE down vs CB	0.150135	0.723621	-1.38194	CE down vs KE	11.1731	4.32286	1.03173	1
13513	7907300	NM_002022 // FMO4 /// ENST00000367749 // FMO4 /// BC002780 // FMO4	FMO4	NM_002022	0.000922273	0.00142674	0.4013	-2.4919	CE down vs CB	0.144552	1.36364	1.36364	CE up vs KE	16.2137	5.58739	0.918957	1
14884	7908799	NM_004433 // ELF3 /// NM_001114309 // ELF3 /// ENST00000359651 // ELF3 /// ENST0	ELF3	NM_004433	0.00098241	0.00126168	0.460737	-2.17043	CE down vs CB	0.00207741	0.489868	-2.04136	CE down vs KE	15.9131	3.79511	0.635972	1
14995	7908922	NM_006763 // BTG2 /// ENST00000290551 // BTG2 /// U72649 // BTG2	BTG2	NM_006763	9.336e-07	1.41217e-06	0.393063	-2.54412	CE down vs CB	8.88205e-06	0.480798	-2.07987	CE down vs KE	104.513	5.31371	0.13558	1
15244	7909195	NM_014002 // IKBKE /// ENST00000367120 // IKBKE /// BC105923 // IKBKE	IKBKE	NM_014002	0.0029374	0.0114106	0.374711	-2.66872	CE down vs CB	0.0779694	1.83526	1.83526	CE up vs KE	11.3873	9.62951	2.25504	1
15267	7909219	NM_182663 // RASSF5 /// NM_182664 // RASSF5 /// NM_182665 // RASSF5 /// ENST0000	RASSF5	NM_182663	0.0020832	0.00369098	0.391553	-2.55393	CE down vs CB	0.64839	1.11594	1.11594	CE up vs KE	12.6767	6.36806	1.33959	1
16593	7910700	NM_145861 // EDARADD /// NM_080738 // EDARADD /// ENST00000334232 // EDARADD ///	EDARADD	NM_145861	7.61564e-05	4.58628e-05	0.226806	-4.40906	CE down vs CB	0.00614687	0.502245	-1.99106	CE down vs KE	32.8104	10.7148	0.870845	1
18320	7912655	NM_001229 // CASP9 /// ENST00000333868 // CASP9 /// ENST00000375874 // CASP9 ///	CASP9	NM_001229	0.00015896	8.42309e-05	0.497777	-2.00893	CE down vs CB	0.50665	1.06873	1.06873	CE up vs KE	26.8005	2.29498	0.228352	1
19046	7913452	NM_001013693 // LDLRAD2 /// NM_005529 // HSPG2 /// ENST00000344642 // LDLRAD2 //	LDLRAD2	NM_001013693	0.00339328	0.0014996	0.436662	-2.2901	CE down vs CB	0.010591	0.558727	-1.78978	CE down vs KE	10.8779	3.13809	0.769287	1
19160	7913570	NM_000864 // HTR1D /// ENST00000374619 // HTR1D /// BC007720 // HTR1D	HTR1D	NM_000864	9.25901e-05	2.44292e-05	0.476897	-2.09689	CE down vs CB	0.020138	0.781084	-1.28027	CE down vs KE	31.1054	2.12646	0.182302	1
21153	7915790	NM_003629 // PIK3R3 /// NM_001114172 // PIK3R3 /// ENST00000372006 // PIK3R3 ///	PIK3R3	NM_003629	9.34927e-06	0.000141197	0.487221	-2.05246	CE down vs CB	0.000261523	1.92919	1.92919	CE up vs KE	57.4628	6.05988	0.28122	1
21256	7915901	NR_002788 // CYP4Z2P /// AY696295 // CYP4Z2P	CYP4Z2P	NR_002788	0.00106874	0.00415225	0.381735	-2.61962	CE down vs CB	0.000887272	0.287028	-3.48398	CE down vs KE	15.5195	8.57823	1.47396	1
21709	7916397	AK090456 // CYB5RL	CYB5RL	AK090456	0.000548415	8.5944e-05	0.370251	-2.70087	CE down vs CB	0.0767884	0.757809	-1.31959	CE down vs KE	18.876	3.29767	0.465872	1
22450	7917225	NM_024686 // TTLL7 /// ENST00000260505 // TTLL7 /// BC048970 // TTLL7 /// ENST00	TTLL7	NM_024686	0.000628481	0.0016446	0.468445	-2.13472	CE down vs CB	0.0387786	1.49575	1.49575	CE up vs KE	18.1443	4.51974	0.664265	1
22927	7917760	NM_003567 // BCAR3 /// ENST00000370244 // BCAR3 /// ENST00000260502 // BCAR3 ///	BCAR3	NM_003567	5.46633e-05	2.59893e-05	0.276319	-3.61901	CE down vs CB	0.0108874	0.610404	-1.63826	CE down vs KE	35.9015	7.53216	0.559468	1
25949	7921251	NM_031281 // FCRL5 /// ENST00000361835 // FCRL5 /// AF343664 // FCRL5 /// ENST00	FCRL5	NM_031281	0.00145829	0.000716263	0.386304	-2.58864	CE down vs CB	0.639977	1.09089	1.09089	CE up vs KE	14.1369	4.24195	0.800168	1
27387	7922861	NM_052966 // FAM129A /// ENST00000367511 // FAM129A /// AF288391 // FAM129A ///	FAM129A	NM_052966	0.00335981	0.00562684	0.461533	-2.16669	CE down vs CB	0.998734	1.00034	1.00034	CE up vs KE	10.9123	4.34588	1.06201	1
28093	7923644	NM_014935 // PLEKHA6 /// ENST00000272203 // PLEKHA6 /// BC152475 // PLEKHA6 ///	PLEKHA6	NM_014935	0.00126799	0.000405925	0.336129	-2.97505	CE down vs CB	0.00105733	0.390822	-2.55871	CE down vs KE	14.7457	4.88291	0.883041	1
28471	7924061	NM_006147 // IRF6 /// ENST00000367021 // IRF6 /// BC014852 // IRF6 /// ENST00000	IRF6	NM_006147	1.86263e-05	0.000101583	0.493785	-2.02517	CE down vs CB	0.000106489	0.496129	-2.01561	CE down vs KE	47.9008	4.42663	0.246433	1
29638	7925353	NM_019891 // ERO1LB /// ENST00000354619 // ERO1LB /// BC044573 // ERO1LB /// ENS	ERO1LB	NM_019891	0.000220162	0.000773462	0.336583	-2.97103	CE down vs CB	0.972464	1.00741	1.00741	CE up vs KE	24.4734	9.85949	1.07431	1
30831	7926699	NM_019590 // KIAA1217 /// ENST00000376454 // KIAA1217 /// BX640796 // KIAA1217 /	KIAA1217	NM_019590	0.00332145	0.000793688	0.417262	-2.39657	CE down vs CB	0.0820247	0.717278	-1.39416	CE down vs KE	10.9523	2.86594	0.697798	1
31515	7927462	NM_020945 // WDFY4 /// ENST00000325239 // WDFY4 /// ENST00000265453 // WDFY4 ///	WDFY4	NM_020945	0.00160409	0.00258193	0.327586	-3.05263	CE down vs CB	0.113719	1.58374	1.58374	CE up vs KE	13.7339	8.62595	1.67487	1
33241	7929407	NM_016341 // PLCE1 /// ENST00000260766 // PLCE1 /// ENST00000371380 // PLCE1 ///	PLCE1	NM_016341	5.27446e-05	0.000201716	0.438124	-2.28246	CE down vs CB	0.0979893	1.27152	1.27152	CE up vs KE	36.2501	5.58586	0.410913	1
34017	7930268	NM_004210 // NEURL /// ENST00000369780 // NEURL /// BC026336 // NEURL /// ENST00	NEURL	NM_004210	0.00098189	0.0024526	0.482613	-2.07205	CE down vs CB	0.0484767	1.47658	1.47658	CE up vs KE	15.9156	4.1856	0.701299	1
34710	7931033	NM_206862 // TACC2 /// NM_206861 // TACC2 /// ENST00000369005 // TACC2 /// ENST0	TACC2	NM_206862	9.68868e-06	1.05317e-05	0.494504	-2.02223	CE down vs CB	0.000290152	0.642733	-1.55586	CE down vs KE	56.9267	2.80167	0.131241	1
35737	7932162	BC004872 // FAM107B /// BC064407 // FAM107B /// BC072452 // FAM107B /// ENST0000	FAM107B	BC004872	1.42418e-05	1.14562e-05	0.488408	-2.04747	CE down vs CB	0.000994756	0.686312	-1.45706	CE down vs KE	51.4296	2.6811	0.139017	1
38520	7935276	NM_013314 // BLNK /// NM_001114094 // BLNK /// ENST00000224337 // BLNK /// ENST0	BLNK	NM_013314	0.000138191	8.01014e-05	0.417616	-2.39454	CE down vs CB	0.00359967	0.616761	-1.62137	CE down vs KE	27.8606	3.68509	0.352716	1
41187	7938238	NM_003621 // PPFIBP2 /// ENST00000299492 // PPFIBP2 /// BC021714 // PPFIBP2	PPFIBP2	NM_003621	0.00035434	7.89634e-05	0.236271	-4.23243	CE down vs CB	0.227886	0.774222	-1.29162	CE down vs KE	21.396	7.695	0.959057	1
44907	7942412	NM_176798 // P2RY6 /// NM_176796 // P2RY6 /// NM_004154 // P2RY6 /// ENST0000034	P2RY6	NM_176798	3.26747e-06	2.75535e-06	0.436987	-2.2884	CE down vs CB	8.54332e-05	0.595025	-1.6806	CE down vs KE	75.6205	3.60073	0.126976	1
45608	7943209	NM_001098672 // HEPHL1 /// ENST00000315765 // HEPHL1	HEPHL1	NM_001098672	0.00123032	0.00126367	0.25481	-3.92449	CE down vs CB	0.358452	0.760053	-1.3157	CE down vs KE	14.8799	11.0524	1.98073	1
49248	7947314	ENST00000342355 // DCDC1 /// AK128035 // DCDC5 /// ENST00000437348 // DCDC5 ///	DCDC1	ENST00000342355	0.00169043	0.000338433	0.213085	-4.69297	CE down vs CB	0.00703889	0.393556	-2.54093	CE down vs KE	13.5163	8.52086	1.6811	1
49401	7947483	NM_198381 // ELF5 /// NM_001422 // ELF5 /// ENST00000312319 // ELF5 /// ENST0000	ELF5	NM_198381	2.15151e-05	9.51053e-06	0.319256	-3.13228	CE down vs CB	0.000937667	0.554073	-1.80482	CE down vs KE	46.1006	5.80313	0.335679	1
50136	7948335	NM_001143995 // LPXN /// NM_004811 // LPXN /// ENST00000263845 // LPXN /// ENST0	LPXN	NM_001143995	0.00263622	0.00124463	0.357128	-2.80012	CE down vs CB	0.624741	1.11361	1.11361	CE up vs KE	11.7814	4.93873	1.11786	1
52598	7951083	NM_144665 // SESN3 /// ENST00000278499 // SESN3 /// BC017296 // SESN3 /// AK3023	SESN3	NM_144665	1.13939e-05	0.000470538	0.47627	-2.09965	CE down vs CB	0.000102499	2.53004	2.53004	CE up vs KE	54.5486	8.74496	0.427507	1
59015	7958266	NM_152772 // TCP11L2 /// ENST00000299045 // TCP11L2 /// BC033617 // TCP11L2	TCP11L2	NM_152772	0.00142191	0.000541394	0.428008	-2.33641	CE down vs CB	0.0753916	0.731741	-1.3666	CE down vs KE	14.2453	3.12012	0.584075	1
62007	7961584	NM_018640 // LMO3 /// NM_001001395 // LMO3 /// ENST00000354662 // LMO3 /// ENST0	LMO3	NM_018640	3.05855e-05	0.000993962	0.404959	-2.46938	CE down vs CB	0.000143782	0.29798	-3.35593	CE down vs KE	41.9714	12.6153	0.801515	1
63473	7963190	NM_001113546 // LIMA1 /// NM_016357 // LIMA1 /// NM_001113547 // LIMA1 /// ENST0	LIMA1	NM_001113546	6.18617e-06	5.62203e-05	0.471657	-2.12019	CE down vs CB	0.000384389	1.76629	1.76629	CE up vs KE	64.0329	5.67862	0.236488	1
63875	7963640	NM_001042728 // RARG /// ENST00000338561 // RARG	RARG	NM_001042728	0.00123609	0.00796139	0.359856	-2.77889	CE down vs CB	0.00134072	0.246553	-4.05591	CE down vs KE	14.859	11.7999	2.11767	1
64474	7964296	NM_003708 // RDH16 /// ENST00000398138 // RDH16 /// AB209332 // RDH16 /// ENST00	RDH16	NM_003708	0.000184588	0.0316404	0.433221	-2.30829	CE down vs CB	0.000377586	6.59528	6.59528	CE up vs KE	25.709	24.9341	2.58629	1
64543	7964370	NM_003153 // STAT6 /// ENST00000300134 // STAT6 /// BC075852 // STAT6 /// ENST00	STAT6	NM_003153	0.00102217	0.000238464	0.243879	-4.10039	CE down vs CB	0.00336437	0.396489	-2.52214	CE down vs KE	15.7267	7.4423	1.26194	1
64781	7964632	NM_178539 // FAM19A2 /// ENST00000416284 // FAM19A2 /// ENST00000393663 // FAM19	FAM19A2	NM_178539	0.000203146	0.000161426	0.445618	-2.24407	CE down vs CB	0.1902	1.19015	1.19015	CE up vs KE	25.0306	3.46746	0.36941	1
65620	7965574	NM_021229 // NTN4 /// ENST00000343702 // NTN4 /// AF278532 // NTN4 /// ENST00000	NTN4	NM_021229	4.72638e-06	0.000913776	0.497665	-2.00938	CE down vs CB	7.22975e-06	0.248053	-4.0314	CE down vs KE	68.6948	11.9795	0.465033	1
66155	7966168	NM_001161331 // SSH1 /// ENST00000326470 // SSH1	SSH1	NM_001161331	0.00105668	0.000451711	0.395492	-2.5285	CE down vs CB	0.695223	1.06828	1.06828	CE up vs KE	15.5721	3.8559	0.66031	1
67212	7967328	NM_032554 // GPR81 /// ENST00000432564 // GPR81 /// ENST00000436083 // GPR81 ///	GPR81	NM_032554	0.000158156	0.00126584	0.495859	-2.0167	CE down vs CB	0.0052371	1.73181	1.73181	CE up vs KE	26.8383	5.2502	0.521663	1
67334	7967460	NM_145058 // RILPL2 /// ENST00000280571 // RILPL2 /// AB085763 // RILPL2	RILPL2	NM_145058	0.00189415	0.0341818	0.401851	-2.48848	CE down vs CB	0.00773201	3.53286	3.53286	CE up vs KE	13.0536	15.6291	3.19282	1
68203	7968436	NM_023037 // FRY /// ENST00000380250 // FRY /// ENST00000267067 // FRY /// ENST0	FRY	NM_023037	0.00292881	0.00540421	0.218285	-4.58116	CE down vs CB	0.269348	1.61303	1.61303	CE up vs KE	11.3978	17.3253	4.05348	1
70763	7971301	NM_001002264 // EPSTI1 /// NM_033255 // EPSTI1 /// ENST00000313624 // EPSTI1 ///	EPSTI1	NM_001002264	0.0018532	0.00210426	0.324876	-3.0781	CE down vs CB	0.339797	1.29142	1.29142	CE up vs KE	13.1414	7.81332	1.58548	1
71178	7971773	NM_199289 // NEK5 /// ENST00000355568 // NEK5 /// BC063885 // NEK5	NEK5	NM_199289	0.000981967	0.000999901	0.364937	-2.7402	CE down vs CB	0.000555139	0.331102	-3.02022	CE down vs KE	15.9152	5.95967	0.998569	1
72219	7972948	NM_007368 // RASA3 /// ENST00000334062 // RASA3 /// BC038456 // RASA3 /// ENST00	RASA3	NM_007368	0.000766151	0.00201267	0.337082	-2.96664	CE down vs CB	0.000499575	0.256961	-3.89164	CE down vs KE	17.1242	9.38249	1.46109	1
72434	7973208	NM_020366 // RPGRIP1 /// ENST00000400017 // RPGRIP1 /// AF260257 // RPGRIP1 ///	RPGRIP1	NM_020366	0.00227187	0.00921538	0.470336	-2.12614	CE down vs CB	0.00270462	0.388461	-2.57426	CE down vs KE	12.3409	5.65395	1.22173	1
73050	7973893	NM_022123 // NPAS3 /// NM_173159 // NPAS3 /// ENST00000426553 // NPAS3 /// ENST0	NPAS3	NM_022123	0.000317353	0.00696653	0.436586	-2.2905	CE down vs CB	0.00199318	2.81874	2.81874	CE up vs KE	22.0767	10.9492	1.32257	1
78794	7980320	NM_003239 // TGFB3 /// ENST00000238682 // TGFB3 /// J03241 // TGFB3	TGFB3	NM_003239	0.00072432	0.00149563	0.324023	-3.0862	CE down vs CB	0.250069	1.34431	1.34431	CE up vs KE	17.4083	9.28138	1.42176	1
82465	7984534	NM_001104554 // PAQR5 /// NM_017705 // PAQR5 /// ENST00000395407 // PAQR5 /// EN	PAQR5	NM_001104554	2.83776e-05	0.000448745	0.478581	-2.08951	CE down vs CB	0.000570048	2.03487	2.03487	CE up vs KE	42.8207	6.67836	0.415895	1
83164	7985321	NM_018689 // KIAA1199 /// ENST00000394685 // KIAA1199 /// ENST00000356249 // KIA	KIAA1199	NM_018689	0.00331055	0.00197938	0.275699	-3.62715	CE down vs CB	0.000717815	0.219136	-4.56337	CE down vs KE	10.9638	8.38617	2.03973	1
84853	7987200	NM_133647 // SLC12A6 /// NM_005135 // SLC12A6 /// NM_001042494 // SLC12A6 /// NM	SLC12A6	NM_133647	0.00114445	0.000368567	0.347209	-2.88011	CE down vs CB	0.080339	0.69778	-1.43312	CE down vs KE	15.2058	4.60404	0.807419	1
85089	7987459	NM_001003940 // BMF /// NM_033503 // BMF /// NM_001003942 // BMF /// NM_00100394	BMF	NM_001003940	0.000626925	0.000627134	0.398852	-2.5072	CE down vs CB	0.0411839	0.662474	-1.50949	CE down vs KE	18.1574	4.88224	0.717025	1
91342	7994354	NM_018690 // APOB48R /// ENST00000431282 // APOB48R /// AF141332 // APOB48R ///	APOB48R	NM_018690	0.00199616	0.00144168	0.378614	-2.64121	CE down vs CB	0.842905	0.959021	-1.04273	CE down vs KE	12.8447	5.02569	1.04338	1
93032	7996222	NM_020465 // NDRG4 /// NM_001130487 // NDRG4 /// NM_022910 // NDRG4 /// ENST0000	NDRG4	NM_020465	0.000945025	0.000176319	0.433728	-2.30559	CE down vs CB	0.00107377	0.530185	-1.88613	CE down vs KE	16.0972	2.44352	0.404795	1
94038	7997338	NM_020927 // VAT1L /// ENST00000302536 // VAT1L /// BC033537 // VAT1L	VAT1L	NM_020927	0.00328324	0.00811747	0.468777	-2.13321	CE down vs CB	0.0792328	1.54585	1.54585	CE up vs KE	10.9927	4.8333	1.17249	1
94951	7998346	AK095675 // NARFL	NARFL	AK095675	0.00249038	0.0011247	0.427268	-2.34045	CE down vs CB	0.0149349	0.588154	-1.70024	CE down vs KE	11.993	3.31851	0.737878	1
97878	8001625	NM_001297 // CNGB1 /// ENST00000251102 // CNGB1 /// U58837 // CNGB1 /// ENST0000	CNGB1	NM_001297	0.00238464	0.0163892	0.480569	-2.08087	CE down vs CB	0.0996176	0.637118	-1.56957	CE down vs KE	12.1564	6.67349	1.46392	1
102656	8006951	NM_005310 // GRB7 /// NM_001030002 // GRB7 /// ENST00000309156 // GRB7 /// ENST0	GRB7	NM_005310	0.00187584	0.00174326	0.465844	-2.14664	CE down vs CB	0.071937	0.709077	-1.41028	CE down vs KE	13.0926	3.37397	0.687204	1
104331	8008824	NM_001005404 // YPEL2 /// ENST00000312655 // YPEL2 /// AB098736 // YPEL2	YPEL2	NM_001005404	3.03704e-05	1.40172e-05	0.457309	-2.18671	CE down vs CB	0.499117	1.06104	1.06104	CE up vs KE	42.0507	2.75943	0.174991	1
104931	8009485	NM_002758 // MAP2K6 /// ENST00000359094 // MAP2K6 /// BC012009 // MAP2K6 /// ENS	MAP2K6	NM_002758	0.000323278	0.00927165	0.496039	-2.01597	CE down vs CB	0.00179557	2.56818	2.56818	CE up vs KE	21.9612	8.71309	1.058	1
108042	8012905	NM_000304 // PMP22 /// ENST00000312280 // PMP22 /// D11428 // PMP22 /// ENST0000	PMP22	NM_000304	1.64231e-08	4.32379e-06	0.469027	-2.13208	CE down vs CB	9.73663e-08	3.4506	3.4506	CE up vs KE	292.105	13.1029	0.119618	1
108043	8012907	---		---	1.33676e-05	1.57093e-05	0.449562	-2.22439	CE down vs CB	0.0260669	1.267	1.267	CE up vs KE	52.2977	3.69565	0.188442	1
111139	8016396	NM_016429 // COPZ2 /// ENST00000006101 // COPZ2 /// BC015924 // COPZ2	COPZ2	NM_016429	7.65973e-05	0.00110197	0.498135	-2.00749	CE down vs CB	0.00230393	1.85331	1.85331	CE up vs KE	32.7589	6.04821	0.492342	1
111160	8016421	NM_003726 // SKAP1 /// NM_001075099 // SKAP1 /// ENST00000336915 // SKAP1 /// BC	SKAP1	NM_003726	0.00135375	0.000740747	0.482989	-2.07044	CE down vs CB	0.00239413	0.548234	-1.82404	CE down vs KE	14.4581	2.56676	0.473415	1
111393	8016693	NM_000088 // COL1A1 /// ENST00000225964 // COL1A1 /// Z74615 // COL1A1	COL1A1	NM_000088	1.3613e-05	0.0137013	0.497567	-2.00978	CE down vs CB	0.000928489	3.10245	3.10245	CE up vs KE	52.0469	24.0135	1.23035	1
111666	8016997	NM_017763 // RNF43 /// ENST00000407977 // RNF43 /// AK291027 // RNF43	RNF43	NM_017763	0.000275881	8.76748e-05	0.481093	-2.0786	CE down vs CB	0.000785078	0.589591	-1.69609	CE down vs KE	22.9688	2.18853	0.254087	1
112477	8017895	NM_007168 // ABCA8 /// ENST00000269080 // ABCA8 /// BC130280 // ABCA8 /// ENST00	ABCA8	NM_007168	0.00225063	0.000382279	0.314999	-3.17462	CE down vs CB	0.0288047	0.591458	-1.69074	CE down vs KE	12.3769	4.51851	0.973537	1
112577	8017997	NM_080284 // ABCA6 /// ENST00000284425 // ABCA6 /// AY028898 // ABCA6 /// ENST00	ABCA6	NM_080284	0.00198802	0.000470561	0.408067	-2.45058	CE down vs CB	0.00302642	0.515391	-1.94028	CE down vs KE	12.8608	3.01051	0.624224	1
113117	8018587	NM_001988 // EVPL /// ENST00000301607 // EVPL /// U53786 // EVPL	EVPL	NM_001988	0.00016738	8.17601e-05	0.342894	-2.91635	CE down vs CB	0.00266609	0.534661	-1.87034	CE down vs KE	26.419	5.28093	0.533043	1
115542	8021305	NM_004163 // RAB27B /// ENST00000262094 // RAB27B /// AF329499 // RAB27B	RAB27B	NM_004163	1.65402e-05	3.56312e-05	0.480527	-2.08105	CE down vs CB	0.00183277	0.665803	-1.50195	CE down vs KE	49.4334	3.67267	0.198121	1
115627	8021403	NM_001144966 // NEDD4L /// NM_001144964 // NEDD4L /// NM_001144970 // NEDD4L ///	NEDD4L	NM_001144966	2.79991e-05	1.76704e-05	0.467737	-2.13795	CE down vs CB	0.0329008	0.805775	-1.24104	CE down vs KE	42.9746	2.83221	0.175745	1
118009	8024088	NM_005224 // ARID3A /// ENST00000263620 // ARID3A /// AY845638 // ARID3A	ARID3A	NM_005224	0.00124521	0.073835	0.498491	-2.00605	CE down vs CB	0.000626476	0.159242	-6.27974	CE down vs KE	14.8262	15.9236	2.86404	1
122368	8028907	NM_001042544 // LTBP4 /// NM_003573 // LTBP4 /// NM_001042545 // LTBP4 /// ENST0	LTBP4	NM_001042544	0.00221663	0.0361135	0.384038	-2.60391	CE down vs CB	0.0167523	3.14711	3.14711	CE up vs KE	12.4355	16.8708	3.61778	1
124415	8031221	ENST00000251372 // LILRA1 /// AF025529 // LILRA1 /// ENST00000453777 // LILRA1	LILRA1	ENST00000251372	0.00216378	0.000705684	0.319569	-3.12922	CE down vs CB	0.904935	0.973944	-1.02675	CE down vs KE	12.5288	5.38305	1.14575	1
125453	8032401	NM_017572 // MKNK2 /// NM_199054 // MKNK2 /// ENST00000250896 // MKNK2 /// ENST0	MKNK2	NM_017572	8.35191e-05	0.00010784	0.458283	-2.18206	CE down vs CB	0.0449257	1.30088	1.30088	CE up vs KE	31.9948	3.67726	0.306489	1
127143	8034240	NM_001161616 // RGL3 /// NM_001035223 // RGL3 /// ENST00000380456 // RGL3 /// BC	RGL3	NM_001161616	0.00313247	0.000480208	0.478058	-2.0918	CE down vs CB	0.00685056	0.623893	-1.60284	CE down vs KE	11.158	1.78179	0.425831	1
127563	8034713	NM_024825 // PODNL1 /// NM_001146254 // PODNL1 /// NM_001146255 // PODNL1 /// EN	PODNL1	NM_024825	0.00280955	0.00138987	0.414591	-2.41201	CE down vs CB	0.779056	0.947957	-1.0549	CE down vs KE	11.5481	3.66907	0.847255	1
130232	8037711	BC030214 // SYMPK	SYMPK	BC030214	0.00344989	0.00078258	0.459064	-2.17834	CE down vs CB	0.393936	0.874728	-1.14321	CE down vs KE	10.8207	2.23675	0.551231	1
133318	8041184	NM_024692 // CLIP4 /// ENST00000404424 // CLIP4 /// ENST00000320081 // CLIP4 ///	CLIP4	NM_024692	0.0019487	0.00455302	0.43338	-2.30745	CE down vs CB	0.0587829	1.60371	1.60371	CE up vs KE	12.9401	5.5747	1.14882	1
134014	8041944	NM_172311 // STON1-GTF2A1L /// NM_006873 // STON1 /// ENST00000404752 // STON1 /	STON1-GTF2A1L	NM_172311	0.00010883	7.17821e-05	0.479912	-2.08372	CE down vs CB	0.0260625	0.764876	-1.3074	CE down vs KE	29.7568	2.69739	0.241728	1
134016	8041946	NM_006873 // STON1 /// ENST00000404752 // STON1 /// ENST00000406226 // STON1 ///	STON1	NM_006873	0.00073071	0.000194814	0.328942	-3.04005	CE down vs CB	0.00693394	0.538057	-1.85854	CE down vs KE	17.3636	4.80763	0.738348	1
134431	8042419	NM_014882 // ARHGAP25 /// ENST00000409220 // ARHGAP25 /// ENST00000409030 // ARH	ARHGAP25	NM_014882	0.00145702	0.0154376	0.399492	-2.50318	CE down vs CB	0.0148251	0.396312	-2.52326	CE down vs KE	14.1406	11.8607	2.23672	1
134852	8042887	ENST00000449459 // TTC31 /// BX648131 // TTC31 /// ENST00000410003 // TTC31 ///	TTC31	ENST00000449459	0.000189723	0.000183946	0.367971	-2.71761	CE down vs CB	0.00119686	0.471946	-2.11889	CE down vs KE	25.513	5.61627	0.587023	1
135057	8043128	NM_031283 // TCF7L1 /// ENST00000282111 // TCF7L1 /// AB031046 // TCF7L1	TCF7L1	NM_031283	8.7706e-05	5.28009e-05	0.38829	-2.5754	CE down vs CB	0.338107	0.88364	-1.13168	CE down vs KE	31.57	4.35931	0.368224	1
135881	8044075	NM_001011552 // SLC9A4 /// ENST00000295269 // SLC9A4	SLC9A4	NM_001011552	0.00216546	0.00194328	0.376952	-2.65286	CE down vs CB	0.00326827	0.409676	-2.44095	CE down vs KE	12.5258	5.45971	1.16234	1
137091	8045451	NM_015361 // R3HDM1 /// ENST00000264160 // R3HDM1 /// AK297000 // R3HDM1 /// AK2	R3HDM1	NM_015361	0.00187196	0.00641629	0.262069	-3.81579	CE down vs CB	0.00233822	0.200983	-4.97554	CE down vs KE	13.1009	16.4416	3.34666	1
137230	8045616	NM_018328 // MBD5 /// ENST00000407073 // MBD5 /// ENST00000375752 // MBD5 /// BC	MBD5	NM_018328	0.00348135	0.00167712	0.293842	-3.40319	CE down vs CB	0.634284	1.13957	1.13957	CE up vs KE	10.7893	7.05549	1.74382	1
143348	8052366	NM_004105 // EFEMP1 /// NM_001039348 // EFEMP1 /// NM_001039349 // EFEMP1 /// EN	EFEMP1	NM_004105	0.00190656	0.0100174	0.499499	-2.00201	CE down vs CB	0.0354998	1.68651	1.68651	CE up vs KE	13.0274	5.22569	1.06968	1
143395	8052424	NM_144709 // PUS10 /// ENST00000316752 // PUS10 /// ENST00000407787 // PUS10 ///	PUS10	NM_144709	0.00110682	0.0139537	0.472212	-2.11769	CE down vs CB	0.000729615	0.281111	-3.55731	CE down vs KE	15.3584	8.25107	1.43263	1
144786	8054005	NM_017789 // SEMA4C /// ENST00000305476 // SEMA4C /// AY358842 // SEMA4C	SEMA4C	NM_017789	0.00210191	0.000529142	0.470374	-2.12597	CE down vs CB	0.288021	0.857155	-1.16665	CE down vs KE	12.6417	2.17188	0.458142	1
144923	8054156	NM_207362 // C2orf55 /// ENST00000397899 // C2orf55 /// BC068277 // C2orf55	C2orf55	NM_207362	1.35255e-06	1.89761e-06	0.288333	-3.46821	CE down vs CB	0.0128095	1.38448	1.38448	CE up vs KE	95.0022	9.25604	0.259813	1
146779	8056239	NM_001935 // DPP4 /// ENST00000360534 // DPP4 /// M74777 // DPP4 /// M80536 // D	DPP4	NM_001935	0.00184245	0.0320539	0.395316	-2.52962	CE down vs CB	0.00107005	0.167601	-5.96657	CE down vs KE	13.1649	15.8177	3.20401	1
147143	8056631	NM_004525 // LRP2 /// ENST00000263816 // LRP2 /// U33837 // LRP2	LRP2	NM_004525	0.000419796	0.0184823	0.379655	-2.63397	CE down vs CB	0.00159986	4.63964	4.63964	CE up vs KE	20.3852	20.6071	2.69569	1
148979	8058632	NM_005235 // ERBB4 /// NM_001042599 // ERBB4 /// ENST00000436443 // ERBB4 /// EN	ERBB4	NM_005235	0.00184869	0.0030607	0.293414	-3.40816	CE down vs CB	0.00228077	0.2753	-3.6324	CE down vs KE	13.1513	10.5766	2.1446	1
149012	8058672	NM_016260 // IKZF2 /// NM_001079526 // IKZF2 /// ENST00000457361 // IKZF2 /// EN	IKZF2	NM_016260	0.0018688	0.00140123	0.366989	-2.72488	CE down vs CB	0.0138448	0.517414	-1.93269	CE down vs KE	13.1077	5.41263	1.10116	1
151142	8061012	NM_018327 // SPTLC3 /// ENST00000399002 // SPTLC3 /// BC150644 // SPTLC3 /// ENS	SPTLC3	NM_018327	0.00141682	0.000338606	0.373616	-2.67654	CE down vs CB	0.000888529	0.427962	-2.33666	CE down vs KE	14.2608	3.64615	0.681806	1
153056	8063145	NM_001134771 // SLC12A5 /// NM_020708 // SLC12A5 /// ENST00000454036 // SLC12A5	SLC12A5	NM_001134771	0.00163053	0.000469999	0.262969	-3.80273	CE down vs CB	0.226883	0.734674	-1.36115	CE down vs KE	13.6657	7.10144	1.38574	1
156578	8067089	NM_020436 // SALL4 /// ENST00000217086 // SALL4 /// BC111714 // SALL4 /// ENST00	SALL4	NM_020436	0.00299477	0.00322117	0.33204	-3.01168	CE down vs CB	0.776738	0.924985	-1.0811	CE down vs KE	11.3179	7.49145	1.7651	1
156778	8067319	NM_014258 // SYCP2 /// ENST00000371001 // SYCP2 /// ENST00000357552 // SYCP2 ///	SYCP2	NM_014258	0.00188328	0.000569432	0.198907	-5.02748	CE down vs CB	0.536046	0.82728	-1.20878	CE down vs KE	13.0767	10.5348	2.14831	1
156957	8067507	BC137326 // C20orf151 /// NM_080833 // C20orf151 /// ENST00000252998 // C20orf15	C20orf151	BC137326	0.00277806	0.00151517	0.489696	-2.04208	CE down vs CB	0.764839	1.048	1.048	CE up vs KE	11.5891	2.49069	0.57311	1
156979	8067531	AK056546 // C20orf200	C20orf200	AK056546	0.0013051	0.000361854	0.259866	-3.84814	CE down vs CB	0.665873	0.902682	-1.10781	CE down vs KE	14.6184	7.14352	1.30311	1
158073	8068782	NM_016818 // ABCG1 /// NM_207174 // ABCG1 /// NM_004915 // ABCG1 /// NM_207627 /	ABCG1	NM_016818	0.00035885	0.0069854	0.427439	-2.33951	CE down vs CB	0.00237933	2.80642	2.80642	CE up vs KE	21.3191	11.1322	1.39245	1
159611	8070480	NM_001135099 // TMPRSS2 /// NM_005656 // TMPRSS2 /// ENST00000332149 // TMPRSS2	TMPRSS2	NM_001135099	0.00133328	0.000669071	0.433408	-2.3073	CE down vs CB	0.00109409	0.461353	-2.16754	CE down vs KE	14.5247	3.29688	0.605294	1
161350	8072451	NM_001002837 // INPP5J /// ENST00000404390 // INPP5J /// BC109288 // INPP5J ///	INPP5J	NM_001002837	0.00227293	0.00423528	0.336297	-2.97357	CE down vs CB	0.107967	1.64743	1.64743	CE up vs KE	12.3391	8.79601	1.90095	1
164050	8075484	NM_052880 // PIK3IP1 /// NM_001135911 // PIK3IP1 /// ENST00000215912 // PIK3IP1	PIK3IP1	NM_052880	0.000146449	0.000357837	0.454989	-2.19786	CE down vs CB	0.000124169	0.398585	-2.50887	CE down vs KE	27.4167	4.5597	0.443497	1
164251	8075711	NM_030643 // APOL4 /// NM_145660 // APOL4 /// ENST00000352371 // APOL4 /// ENST0	APOL4	NM_030643	2.37772e-05	6.30231e-06	0.402291	-2.48576	CE down vs CB	0.035878	0.802191	-1.24659	CE down vs KE	44.89	3.21954	0.191255	1
166554	8078247	NM_003884 // KAT2B /// ENST00000263754 // KAT2B /// BC060823 // KAT2B	KAT2B	NM_003884	0.00181644	0.000386688	0.386194	-2.58937	CE down vs CB	0.241787	0.813915	-1.22863	CE down vs KE	13.2224	3.28572	0.662658	1
169135	8081094	NM_005233 // EPHA3 /// ENST00000336596 // EPHA3 /// BC063282 // EPHA3	EPHA3	NM_005233	0.00311244	0.0494441	0.387673	-2.57949	CE down vs CB	0.00288356	0.176917	-5.65237	CE down vs KE	11.1807	17.5736	4.19141	1
170137	8082222	NM_001024660 // KALRN /// NM_007064 // KALRN /// ENST00000360013 // KALRN /// EN	KALRN	NM_001024660	0.000458405	0.0288809	0.493625	-2.02583	CE down vs CB	0.00112958	3.71715	3.71715	CE up vs KE	19.8772	13.1307	1.76158	1
170242	8082344	NM_032242 // PLXNA1 /// ENST00000251772 // PLXNA1 /// AK293425 // PLXNA1 /// ENS	PLXNA1	NM_032242	0.000200454	0.0117955	0.468066	-2.13645	CE down vs CB	0.00414957	0.395493	-2.52849	CE down vs KE	25.1241	12.8817	1.36726	1
170529	8082661	NM_024800 // NEK11 /// ENST00000383366 // NEK11 /// AK297300 // NEK11 /// AK2932	NEK11	NM_024800	0.00318339	0.00352548	0.273977	-3.64994	CE down vs CB	0.000697362	0.184042	-5.43353	CE down vs KE	11.1011	10.4611	2.51292	1
171295	8083515	NM_000902 // MME /// NM_007287 // MME /// NM_007288 // MME /// NM_007289 // MME	MME	NM_000902	0.000213624	0.0038781	0.470676	-2.12461	CE down vs CB	0.00402492	2.11401	2.11401	CE up vs KE	24.6809	8.1512	0.880703	1
171923	8084230	NM_017644 // KLHL24 /// ENST00000242810 // KLHL24 /// ENST00000454652 // KLHL24	KLHL24	NM_017644	1.90981e-07	1.65519e-07	0.469395	-2.1304	CE down vs CB	9.41934e-06	0.640169	-1.56209	CE down vs KE	156.835	3.00498	0.0510937	1
172382	8084725	NM_173216 // ST6GAL1 /// NM_003032 // ST6GAL1 /// NM_173217 // ST6GAL1 /// ENST0	ST6GAL1	NM_173216	0.000155934	0.000755136	0.462898	-2.1603	CE down vs CB	0.00641794	1.70686	1.70686	CE up vs KE	26.9438	5.39055	0.53351	1
174036	8086582	NM_024513 // FYCO1 /// ENST00000296137 // FYCO1 /// BC143368 // FYCO1	FYCO1	NM_024513	0.0031504	0.00112124	0.445296	-2.2457	CE down vs CB	0.161235	0.777001	-1.287	CE down vs KE	11.1378	2.78683	0.667234	1
174057	8086605	NM_001295 // CCR1 /// ENST00000296140 // CCR1 /// L10918 // CCR1	CCR1	NM_001295	3.60908e-05	9.84268e-06	0.378589	-2.64139	CE down vs CB	0.00119211	0.615332	-1.62514	CE down vs KE	40.1506	3.69158	0.245182	1
175615	8088283	AF494211 // IL17RD /// ENST00000320057 // IL17RD /// ENST00000427856 // IL17RD /	IL17RD	AF494211	0.000537847	0.000826666	0.380952	-2.625	CE down vs CB	0.000140581	0.283809	-3.52349	CE down vs KE	18.9825	6.134	0.861706	1
178427	8091418	NM_014220 // TM4SF1 /// ENST00000305366 // TM4SF1 /// BC008442 // TM4SF1 /// ENS	TM4SF1	NM_014220	6.85147e-07	7.83085e-06	0.442254	-2.26114	CE down vs CB	4.15469e-06	0.411617	-2.42944	CE down vs KE	113.155	6.90408	0.162705	1
179306	8092421	NM_005688 // ABCC5 /// ENST00000334444 // ABCC5 /// U83661 // ABCC5 /// AF104942	ABCC5	NM_005688	0.00169564	0.000635983	0.489978	-2.04091	CE down vs CB	0.033737	0.713798	-1.40096	CE down vs KE	13.5036	2.19672	0.433805	1
179416	8092542	NM_139248 // LIPH /// ENST00000296252 // LIPH /// AY093498 // LIPH /// BC064941	LIPH	NM_139248	3.46855e-05	2.70615e-05	0.410828	-2.43411	CE down vs CB	0.00286606	0.643667	-1.5536	CE down vs KE	40.5806	4.11809	0.270611	1
181199	8094530	NM_032457 // PCDH7 /// ENST00000333135 // PCDH7	PCDH7	NM_032457	0.000317576	0.000764825	0.429148	-2.3302	CE down vs CB	0.0255009	1.55346	1.55346	CE up vs KE	22.0723	5.34795	0.646113	1
182378	8095875	NM_004354 // CCNG2 /// ENST00000316355 // CCNG2 /// ENST00000395640 // CCNG2 ///	CCNG2	NM_004354	1.76653e-06	5.72192e-07	0.469864	-2.12827	CE down vs CB	0.000318498	0.727106	-1.37532	CE down vs KE	88.6775	2.33244	0.0701399	1
185158	8098996	NM_006454 // MXD4 /// ENST00000337190 // MXD4 /// AF082740 // MXD4	MXD4	NM_006454	0.000100808	3.47754e-05	0.362636	-2.75758	CE down vs CB	0.000816975	0.527541	-1.89559	CE down vs KE	30.389	4.29621	0.376997	1
185557	8099441	---		---	0.00136257	0.00263653	0.492431	-2.03074	CE down vs CB	0.075666	1.4001	1.4001	CE up vs KE	14.4298	3.67812	0.679725	1
186385	8100369	NM_001126328 // LNX1 /// NM_032622 // LNX1 /// ENST00000263925 // LNX1 /// ENST0	LNX1	NM_001126328	0.000256716	0.000114913	0.4916	-2.03417	CE down vs CB	0.442618	0.921117	-1.08564	CE down vs KE	23.4398	2.27212	0.258491	1
186973	8101041	NM_003948 // CDKL2 /// ENST00000307465 // CDKL2 /// U35146 // CDKL2 /// ENST0000	CDKL2	NM_003948	0.00258067	0.00181505	0.406474	-2.46018	CE down vs CB	0.376357	1.20241	1.20241	CE up vs KE	11.8602	4.30209	0.967288	1
187618	8101758	NM_198281 // GPRIN3 /// ENST00000333209 // GPRIN3 /// AB095947 // GPRIN3	GPRIN3	NM_198281	2.29106e-07	1.89205e-07	0.467429	-2.13936	CE down vs CB	3.93341e-05	0.686916	-1.45578	CE down vs KE	149.728	3.00198	0.0534655	1
187654	8101799	NM_003728 // UNC5C /// ENST00000453304 // UNC5C /// AF055634 // UNC5C /// ENST00	UNC5C	NM_003728	0.00268833	0.00101959	0.454143	-2.20195	CE down vs CB	0.730978	0.945607	-1.05752	CE down vs KE	11.7093	2.70538	0.616123	1
191797	8106461	NM_003719 // PDE8B /// NM_001029854 // PDE8B /// NM_001029851 // PDE8B /// NM_00	PDE8B	NM_003719	0.00208006	0.00153936	0.345904	-2.89097	CE down vs CB	0.339226	1.25798	1.25798	CE up vs KE	12.6826	6.05751	1.27367	1
192811	8107592	---		---	0.000576213	0.00418149	0.338798	-2.95161	CE down vs CB	0.353922	1.30867	1.30867	CE up vs KE	18.6076	13.0246	1.86657	1
194191	8109118	NM_014945 // ABLIM3 /// ENST00000309868 // ABLIM3 /// AK225769 // ABLIM3 /// ENS	ABLIM3	NM_014945	0.00283203	0.00125575	0.401026	-2.4936	CE down vs CB	0.0591497	0.661463	-1.5118	CE down vs KE	11.5192	3.81363	0.882849	1
194237	8109170	NM_001001669 // FLJ41603 /// ENST00000333677 // FLJ41603 /// AK300559 // FLJ4160	FLJ41603	NM_001001669	0.000954263	0.000743655	0.417867	-2.39311	CE down vs CB	0.553788	1.10746	1.10746	CE up vs KE	16.0509	4.10156	0.681427	1
195004	8110034	NM_153607 // C5orf41 /// ENST00000296953 // C5orf41 /// AY139008 // C5orf41	C5orf41	NM_153607	1.26427e-05	5.48878e-06	0.478996	-2.0877	CE down vs CB	0.00368605	0.754853	-1.32476	CE down vs KE	53.0731	2.39737	0.120456	1
195276	8110334	NM_006480 // RGS14 /// ENST00000408923 // RGS14 /// BC014094 // RGS14 /// ENST00	RGS14	NM_006480	0.00296812	0.0031528	0.472677	-2.11561	CE down vs CB	0.0134507	0.566473	-1.76531	CE down vs KE	11.3499	3.44454	0.809295	1
195368	8110436	NM_015111 // N4BP3 /// ENST00000274605 // N4BP3	N4BP3	NM_015111	0.00267249	0.00154305	0.463461	-2.15768	CE down vs CB	0.891441	0.977207	-1.02332	CE down vs KE	11.731	2.94264	0.668915	1
196063	8111225	NM_004934 // CDH18 /// ENST00000382275 // CDH18 /// ENST00000274170 // CDH18 ///	CDH18	NM_004934	0.00223605	0.00835889	0.373446	-2.67776	CE down vs CB	0.0349164	2.05138	2.05138	CE up vs KE	12.4019	9.32282	2.0046	1
196197	8111374	NM_016107 // ZFR /// ENST00000265069 // ZFR /// BC137084 // ZFR /// ENST00000382	ZFR	NM_016107	0.00227066	0.00692079	0.452126	-2.21177	CE down vs CB	0.000330252	0.268041	-3.73077	CE down vs KE	12.3429	5.60171	1.21024	1
196986	8112240	NM_001104631 // PDE4D /// NM_006203 // PDE4D /// ENST00000405755 // PDE4D /// AF	PDE4D	NM_001104631	5.19449e-05	1.59238e-05	0.462195	-2.16359	CE down vs CB	0.112863	0.861078	-1.16134	CE down vs KE	36.4001	2.40585	0.176252	1
197947	8113359	NM_005668 // ST8SIA4 /// ENST00000231461 // ST8SIA4	ST8SIA4	NM_005668	0.000102746	5.8524e-05	0.452505	-2.20992	CE down vs CB	0.0597029	0.797428	-1.25403	CE down vs KE	30.2306	3.01861	0.266274	1
197959	8113373	NM_180991 // SLCO4C1 /// ENST00000310954 // SLCO4C1 /// AY273896 // SLCO4C1	SLCO4C1	NM_180991	0.000752755	0.00185265	0.488364	-2.04765	CE down vs CB	0.0359482	1.48553	1.48553	CE up vs KE	17.213	3.98448	0.617281	1
198329	8113805	NM_001999 // FBN2 /// ENST00000262464 // FBN2 /// U03272 // FBN2	FBN2	NM_001999	0.000405217	0.000754816	0.258422	-3.86964	CE down vs CB	0.000796171	0.261353	-3.82624	CE down vs KE	20.5925	12.7134	1.64635	1
200195	8115878	NM_000794 // DRD1 /// ENST00000393752 // DRD1 /// ENST00000329144 // DRD1 /// BC	DRD1	NM_000794	0.000472411	0.00100938	0.418047	-2.39208	CE down vs CB	0.221997	1.2579	1.2579	CE up vs KE	19.706	5.54067	0.749778	1
201296	8117115	NM_182757 // RNF144B /// ENST00000259939 // RNF144B /// AB076367 // RNF144B ///	RNF144B	NM_182757	1.03005e-06	8.88847e-07	0.428962	-2.33121	CE down vs CB	0.0020131	0.753769	-1.32667	CE down vs KE	101.904	3.77299	0.0987329	1
202783	8118810	NM_020804 // PACSIN1 /// ENST00000244458 // PACSIN1 /// AK289956 // PACSIN1 ///	PACSIN1	NM_020804	0.00232167	0.0137466	0.451124	-2.21669	CE down vs CB	0.029754	1.95118	1.95118	CE up vs KE	12.258	7.36518	1.60226	1
203445	8119541	NM_015255 // UBR2 /// ENST00000372899 // UBR2 /// AY061884 // UBR2 /// ENST00000	UBR2	NM_015255	0.000774127	0.00239348	0.455692	-2.19446	CE down vs CB	0.000222638	0.31932	-3.13166	CE down vs KE	17.0723	5.18171	0.809376	1
204432	8120625	NM_014989 // RIMS1 /// ENST00000264839 // RIMS1 /// AY190519 // RIMS1 /// ENST00	RIMS1	NM_014989	0.00103011	0.00164518	0.229613	-4.35516	CE down vs CB	0.00547414	0.303424	-3.29572	CE down vs KE	15.6906	14.7155	2.50096	1
204842	8121077	NM_006813 // PNRC1 /// ENST00000336032 // PNRC1 /// BC018112 // PNRC1 /// ENST00	PNRC1	NM_006813	0.00118002	0.000339687	0.493335	-2.02702	CE down vs CB	0.0565818	0.767848	-1.30234	CE down vs KE	15.0672	1.98605	0.351501	1
209062	8125846	NM_012391 // SPDEF /// ENST00000374037 // SPDEF /// AF071538 // SPDEF	SPDEF	NM_012391	0.000270919	7.36058e-05	0.411979	-2.42731	CE down vs CB	0.446879	0.909021	-1.10008	CE down vs KE	23.0868	3.07509	0.355192	1
209569	8126412	NM_033502 // TRERF1 /// ENST00000372922 // TRERF1 /// AF297872 // TRERF1 /// AM4	TRERF1	NM_033502	0.000572511	0.00710442	0.475297	-2.10395	CE down vs CB	0.0228969	1.78998	1.78998	CE up vs KE	18.6424	7.50364	1.07334	1
212328	8129463	NM_033515 // ARHGAP18 /// ENST00000275189 // ARHGAP18 /// AB053293 // ARHGAP18 /	ARHGAP18	NM_033515	0.000905916	0.000438557	0.498972	-2.00412	CE down vs CB	0.91101	1.01409	1.01409	CE up vs KE	16.2997	2.24667	0.367559	1
212656	8129820	NM_005923 // MAP3K5 /// ENST00000359015 // MAP3K5 /// BC088829 // MAP3K5 /// ENS	MAP3K5	NM_005923	0.00278733	0.00793243	0.484177	-2.06536	CE down vs CB	0.000829185	0.342196	-2.9223	CE down vs KE	11.577	4.62343	1.06497	1
213052	8130260	NM_182961 // SYNE1 /// NM_033071 // SYNE1 /// NM_015293 // SYNE1 /// ENST0000035	SYNE1	NM_182961	0.0026697	0.00466987	0.362595	-2.7579	CE down vs CB	0.128711	1.55712	1.55712	CE up vs KE	11.7348	7.51081	1.70678	1
213783	8131075	NM_001505 // GPER /// NM_001039966 // GPER /// NM_001098201 // GPER /// ENST0000	GPER	NM_001505	1.37484e-07	3.89783e-07	0.467918	-2.13713	CE down vs CB	0.000242448	1.37374	1.37374	CE up vs KE	170.518	4.10625	0.0642162	1
216237	8133866	NM_002069 // GNAI1 /// ENST00000351004 // GNAI1 /// AF055013 // GNAI1 /// BT0197	GNAI1	NM_002069	0.000894536	0.00170351	0.473835	-2.11044	CE down vs CB	0.000332863	0.380912	-2.62528	CE down vs KE	16.3608	3.9998	0.651933	1
216330	8133971	NM_138290 // RUNDC3B /// NM_001134405 // RUNDC3B /// NM_001134406 // RUNDC3B ///	RUNDC3B	NM_138290	0.000849635	0.000167524	0.449777	-2.22333	CE down vs CB	0.0916304	0.793245	-1.26064	CE down vs KE	16.6113	2.27289	0.364876	1
216495	8134150	ENST00000265737 // AKAP9 /// AL117418 // AKAP9	AKAP9	ENST00000265737	0.000179873	0.00172367	0.370464	-2.69932	CE down vs CB	0.000443997	0.291987	-3.42481	CE down vs KE	25.8951	11.2337	1.15684	1
218039	8135842	NM_003117 // SPAM1 /// NM_153189 // SPAM1 /// ENST00000340011 // SPAM1 /// ENST0	SPAM1	NM_003117	0.0024724	0.0157827	0.378286	-2.6435	CE down vs CB	0.0643341	1.98003	1.98003	CE up vs KE	12.0202	11.4247	2.53456	1
221655	8139980	NM_018991 // STAG3L1 /// NM_001002840 // STAG3L1 /// BC108680 // STAG3L1 /// BC0	STAG3L1	NM_018991	0.002977	0.00138469	0.393547	-2.54099	CE down vs CB	0.0102835	0.52179	-1.91648	CE down vs KE	11.3392	4.0367	0.949319	1
222296	8140693	NM_152754 // SEMA3D /// ENST00000284136 // SEMA3D /// AY358937 // SEMA3D	SEMA3D	NM_152754	0.00171426	0.00410323	0.422025	-2.36953	CE down vs CB	0.0906024	0.65854	-1.51851	CE down vs KE	13.4587	5.94424	1.17778	1
222536	8140956	NM_001259 // CDK6 /// NM_001145306 // CDK6 /// ENST00000424848 // CDK6 /// ENST0	CDK6	NM_001259	3.29528e-06	7.61179e-05	0.479107	-2.08722	CE down vs CB	7.84261e-06	0.366115	-2.73138	CE down vs KE	75.4543	6.98577	0.246888	1
222666	8141099	NM_002612 // PDK4 /// ENST00000005178 // PDK4 /// BC040239 // PDK4	PDK4	NM_002612	0.000366775	0.000655933	0.396278	-2.52348	CE down vs CB	0.0605862	1.45509	1.45509	CE up vs KE	21.1869	5.85839	0.737361	1
223167	8141668	NM_003378 // VGF /// ENST00000249330 // VGF /// BC063835 // VGF	VGF	NM_003378	0.00332948	0.00310732	0.397052	-2.51856	CE down vs CB	0.00281813	0.390812	-2.55878	CE down vs KE	10.9439	5.02102	1.22346	1
224148	8142752	NM_006193 // PAX4 /// ENST00000341640 // PAX4 /// AF043978 // PAX4 /// ENST00000	PAX4	NM_006193	0.00194867	0.00208179	0.464862	-2.15118	CE down vs CB	0.195875	0.78521	-1.27354	CE down vs KE	12.9402	3.55845	0.733312	1
226602	8145512	NM_173174 // PTK2B /// NM_004103 // PTK2B /// NM_173176 // PTK2B /// NM_173175 /	PTK2B	NM_173174	0.00129355	0.00110518	0.187973	-5.31992	CE down vs CB	0.342324	1.40506	1.40506	CE up vs KE	14.6576	15.5824	2.83492	1
228974	8148188	NM_032899 // FAM83A /// NM_207006 // FAM83A /// ENST00000318462 // FAM83A /// EN	FAM83A	NM_032899	0.000410412	0.000684891	0.324668	-3.08007	CE down vs CB	0.0162085	0.528432	-1.89239	CE down vs KE	20.5176	8.49297	1.10383	1
230705	8150184	NM_025115 // C8orf41 /// ENST00000360742 // C8orf41	C8orf41	NM_025115	0.00276925	0.000665592	0.483424	-2.06858	CE down vs CB	0.0109139	0.640312	-1.56174	CE down vs KE	11.6007	1.98696	0.456746	1
231871	8151505	NM_001033723 // ZNF704 /// ENST00000327835 // ZNF704 /// BC136844 // ZNF704	ZNF704	NM_001033723	2.21282e-05	7.28676e-05	0.400084	-2.49948	CE down vs CB	0.00377619	1.6422	1.6422	CE up vs KE	45.7573	6.48563	0.377973	1
232196	8151891	NM_033285 // TP53INP1 /// NM_001135733 // TP53INP1 /// ENST00000342697 // TP53IN	TP53INP1	NM_033285	3.12512e-07	1.49305e-07	0.377781	-2.64703	CE down vs CB	2.74478e-05	0.612609	-1.63236	CE down vs KE	138.327	4.27608	0.0824342	1
232246	8151953	NM_024759 // NIPAL2 /// ENST00000341166 // NIPAL2 /// ENST00000430223 // NIPAL2	NIPAL2	NM_024759	0.000982186	0.0247591	0.478957	-2.08787	CE down vs CB	0.401719	1.26664	1.26664	CE up vs KE	15.9142	10.6206	1.77964	1
232747	8152514	NM_002546 // TNFRSF11B /// ENST00000297350 // TNFRSF11B /// BC030155 // TNFRSF11	TNFRSF11B	NM_002546	0.00247193	0.00117628	0.212841	-4.69835	CE down vs CB	0.00470892	0.295053	-3.38923	CE down vs KE	12.0209	11.1721	2.47838	1
234686	8154659	NM_022160 // DMRTA1 /// ENST00000325870 // DMRTA1 /// BC130435 // DMRTA1	DMRTA1	NM_022160	2.4216e-05	4.3137e-05	0.488246	-2.04815	CE down vs CB	0.246449	1.11837	1.11837	CE up vs KE	44.6718	3.34887	0.19991	1
236034	8156208	NM_004938 // DAPK1 /// ENST00000408954 // DAPK1 /// ENST00000358077 // DAPK1 ///	DAPK1	NM_004938	0.00326985	0.0145382	0.479183	-2.08689	CE down vs CB	0.0138039	0.475306	-2.10391	CE down vs KE	11.007	5.78444	1.4014	1
236444	8156677	AB040962 // KIAA1529 /// ENST00000375206 // KIAA1529 /// ENST00000357054 // KIAA	KIAA1529	AB040962	0.00165826	0.00424251	0.421435	-2.37284	CE down vs CB	0.000271788	0.25993	-3.84719	CE down vs KE	13.5957	6.09715	1.1959	1
237048	8157350	NM_021106 // RGS3 /// ENST00000374134 // RGS3	RGS3	NM_021106	0.0012708	0.00266932	0.482347	-2.0732	CE down vs CB	0.00364862	0.501429	-1.9943	CE down vs KE	14.7359	3.99576	0.723086	1
239679	8160230	NM_152574 // TTC39B /// ENST00000355694 // TTC39B /// AK298998 // TTC39B /// ENS	TTC39B	NM_152574	0.00106378	0.000545457	0.438503	-2.28048	CE down vs CB	0.0228383	0.6584	-1.51883	CE down vs KE	15.5411	3.21974	0.55247	1
240443	8161093	NM_006289 // TLN1 /// ENST00000378192 // TLN1 /// ENST00000314888 // TLN1 /// BC	TLN1	NM_006289	0.00299009	0.00302135	0.286658	-3.48848	CE down vs CB	0.00261358	0.277692	-3.60111	CE down vs KE	11.3235	9.41333	2.21682	1
240796	8161517	NM_021965 // PGM5 /// NR_002836 // PGM5P2 /// ENST00000396396 // PGM5 /// BC0330	PGM5	NM_021965	0.0001544	9.97423e-05	0.417924	-2.39278	CE down vs CB	0.65199	0.944239	-1.05905	CE down vs KE	27.0179	3.79681	0.374745	1
241885	8162754	NM_003389 // CORO2A /// NM_052820 // CORO2A /// ENST00000375077 // CORO2A /// EN	CORO2A	NM_003389	0.00343653	0.0120371	0.443992	-2.25229	CE down vs CB	0.0711201	1.68654	1.68654	CE up vs KE	10.8341	6.40782	1.5772	1
247684	8169341	NM_000495 // COL4A5 /// NM_033380 // COL4A5 /// NM_033381 // COL4A5 /// ENST0000	COL4A5	NM_000495	0.00345692	0.00309253	0.276401	-3.61793	CE down vs CB	0.254459	0.685263	-1.45929	CE down vs KE	10.8136	9.59911	2.36716	1
249317	8171211	ENST00000381093 // NLGN4X	NLGN4X	ENST00000381093	0.00104874	0.00218538	0.422467	-2.36705	CE down vs CB	0.00908435	0.514453	-1.94381	CE down vs KE	15.6071	5.52015	0.943187	1
250221	8172222	NM_000266 // NDP /// ENST00000378062 // NDP /// BC029901 // NDP	NDP	NM_000266	0.0012172	0.000645883	0.489537	-2.04275	CE down vs CB	0.527189	1.09137	1.09137	CE up vs KE	14.9278	2.44623	0.436989	1
252121	8174364	NM_198057 // TSC22D3 /// NM_004089 // TSC22D3 /// NM_001015881 // TSC22D3 /// EN	TSC22D3	NM_198057	0.000284896	0.000619301	0.454174	-2.2018	CE down vs CB	0.0846586	1.33071	1.33071	CE up vs KE	22.7613	4.49513	0.526641	1
252317	8174580	NM_001113490 // AMOT /// NM_133265 // AMOT /// ENST00000371959 // AMOT /// ENST0	AMOT	NM_001113490	0.000461621	0.00256022	0.490573	-2.03843	CE down vs CB	0.0111026	1.7196	1.7196	CE up vs KE	19.8373	5.05925	0.680098	1
